# Supplementary material for: Gene presence–absence and evolutionary signals of positive selection associated with virulence divergence in Beauveria fungi
Source: Microb Genom. 2026 Jun 26;12(6):001758. doi: 10.1099/mgen.0.001758 (PMC13313595; doi:10.1099/mgen.0.001758)
Supplement: Supplementary Material 2. [file mgen-12-01758-s002.xlsx]

## Sheet: TableS1_GenomeStatistics
Table S1 Summary statistics of Beauveria genomes generated in this study
Strains	B. asiatica ARSEF4850 (BasiARSEF4850)	B. asiatica MY1884 (BasiMY1884)	B. bassiana ARSEF1564 (BbasARSEF1564)	B. bassiana MY4038 (BbasMY4038)	B. bassiana NHJ13051 (BbasNHJ13051)	B. gryllotalpidicola MY11210 (BgryMY11210)	B. mimosiformis MY10362 (BmimMY10362)	B. namnaoensis MY3957 (BnamMY3957)	B. namnaoensis MY8738 (BamMY8738)	B. neobassiana BCC2660* (BneoBCC2660)	B. neobassiana MY3181 (BneoMY3181)	B. neobassiana MY5147 (BneoMY5147)	B. neobassiana NHJ6243 *BneoNHJ6243)	B. thailandica MY3296 (BthaMY3296)	B. thailandica MY4824 (BthaMY4824)	B. thailandica NHJ13734 (BthaNHJ13734)
Culture collection code	ARSEF 4850	BCC 24977	ARSEF 1564	BCC 35939	BCC 14481	BCC 81472	BCC 75813	BCC 34350	BCC 64218	BCC 2660	BCC 31604	BCC 37938	BCC 1848	BCC 31618	BCC 36657	BCC 16585
Genome accession from NCBI	JBRFMP000000000	JBRFMO000000000	JBRFMN000000000	JBRFMM000000000	JBRFML000000000	JBRFMK000000000	JBRFMJ000000000	JBRFMI000000000	JBRFMH000000000	MWYT00000000	JBXUMC000000000	JBRFMG000000000	JBRFMF000000000	JBRFME000000000	JBRFMD000000000	JBRFMC000000000
Number of input sequencing reads (millions)	14.2	11.1	16.1	19.3	12.1	47.3	11.9	21.9	19	NA	14.6	18.9	18.1	26.7	23.9	10.3
Assembly size (Mb)	32.8	38.4	34	33	32.4	38.5	36.7	31.5	32.6	34.6	32.4	31.1	31.9	38.9	37.6	32.1
Number of scaffolds	2154	4393	1380	1098	1502	3011	4071	564	708	35	1261	1043	711	463	694	1679
Largest scaffold (kb)	225	236	455	704	647	462	174	571	507	6212	627	368	605	901	641	373
N50 (kb)	41.4	39.6	93.9	117.5	81.2	76.4	31.6	132.5	136.4	2637.2	118	67.5	196.7	178.8	152.8	77.6
L50	225	254	96	82	113	142	332	69	73	5	78	141	51	66	70	120
GC content (%)	51.4	46	50.9	51.4	51	46.5	48	52.2	51.4	49.3	50.8	52.4	52.1	44.8	45.7	51.1
Number of N base per 100 kb	7.29	8.77	9.08	8.14	5.91	50.01	9.7	5.17	5.5	0	4.65	15.16	11.17	4.5	2.76	7.39
Coverage (x)	52	28	61	75	40	126	32	90	77	NA	120	13	66	76	68	32
Percentage of simple repeats (%)	1.65	2.31	1.43	1.4	1.6	2.43	2.01	1.34	1.41	1.36	1.47	1.2	1.29	1.77	1.72	1.61
Percentage of low complexity region (%)	0.19	0.3	0.18	0.16	0.19	0.28	0.25	0.16	0.18	0.18	0.2	0.15	0.16	0.24	0.24	0.21
Completeness of BUSCO for the kingdom Fungi	99	99	99.1	99.3	99.6	98.7	99.1	99.6	99.4	99.2	99.2	98.2	99.2	98.8	99.2	98.9
Number of predicted protein-coding genes	10186	9767	10354	10376	9993	9728	9917	10117	10220	10249	9911	10036	10248	10224	10141	9926
Average gene length	1592	1611	1613	1616	1629	1620	1613	1627	1624	1622	1633	1615	1615	1673	1648	1622
Average number of exons	2.54	2.57	2.58	2.57	2.58	2.57	2.58	2.58	2.58	2.59	2.59	2.57	2.57	2.59	2.58	2.57
Average intron length	103	101	102	102	99	102	100	100	100	103	100	108	101	145	123	99
Percentage of protein-coding genes with annotation from eggNOG mapper (%)	88	93.9	92.8	93.9	94.5	93.6	93.6	94.4	94.3	94	94.6	94.6	94.2	92.6	93.1	94.4
Percentage of protein-coding genes with annotation from InterproScan (%)	86.8	92.5	92.3	92.3	92.9	92.5	92.7	92.8	92.7	92.2	93	92.5	92.4	91.2	91.7	92.3

## Sheet: TableS2_OrthoFinderGeneCount
Table S2 Gene count for orthogroups across 17 Beauveria geomes
Orthogroup	BasiARSEF4850_prot	BasiMY1884_prot	BbasARSE1564_prot	BbasMY4038_prot	BbasNHJ13051_prot	BgryMY11210_prot	BmimMY10362_prot	BnamMY3957_prot	BnamMY8738_prot	BneoMY3181_prot	BneoMY5147_prot	BneoNHJ6243_prot	BthaMY3296_prot	BthaMY4824_prot	BthaNHJ13734_prot	BCC2660_prot	Beaba1_prot	Number_of_present_species_from16Genomes
Virulence	Low	Low	Low	Low	High	Low	Low	High	Low	High	Low	High	Low	High	Low	High	ND	ND
OG0000000	14	3	22	19	1	3	1	11	8	0	17	25	2	0	0	9	5	13
OG0000001	3	3	7	6	5	1	1	5	5	7	7	9	3	4	2	7	8	16
OG0000002	11	1	16	8	1	2	3	3	4	0	4	16	1	0	1	6	7	14
OG0000003	3	3	6	6	4	1	4	6	6	6	7	7	4	5	2	7	6	16
OG0000004	5	4	7	5	6	7	2	6	6	4	3	6	4	6	3	5	5	16
OG0000005	5	5	8	5	5	8	5	4	4	3	0	2	4	3	4	2	6	15
OG0000006	9	3	4	2	3	7	4	2	3	2	3	3	5	7	7	4	5	16
OG0000007	7	4	4	4	4	6	2	2	3	3	3	2	4	5	4	2	3	16
OG0000008	4	2	3	4	2	2	3	1	1	2	1	2	2	2	3	3	5	16
OG0000009	8	2	3	2	1	1	1	6	8	1	1	7	0	0	0	3	13	13
OG0000010	14	2	10	9	0	1	0	1	1	0	2	8	1	0	0	0	11	10
OG0000011	7	2	4	4	2	2	3	3	4	3	1	5	2	1	2	5	3	16
OG0000012	3	3	4	3	3	2	6	3	3	3	3	3	4	3	3	3	3	16
OG0000013	6	1	0	3	0	0	1	2	0	1	3	0	0	0	0	2	1	8
OG0000014	4	3	4	3	3	2	3	3	3	3	3	3	3	3	3	3	3	16
OG0000015	3	3	3	3	5	1	6	3	3	2	2	2	4	4	4	2	3	16
OG0000016	2	1	5	3	2	2	5	3	3	3	3	4	3	3	3	3	3	16
OG0000017	4	4	2	2	4	3	7	2	2	4	3	3	3	3	3	3	3	16
OG0000018	13	5	6	3	0	2	2	1	2	1	3	2	1	2	1	1	8	15
OG0000019	13	0	13	4	0	0	0	0	0	0	2	7	1	1	1	1	10	9
OG0000020	1	1	3	3	3	1	5	2	2	3	4	4	3	3	3	3	4	16
OG0000021	3	3	4	3	3	2	3	3	3	3	4	2	4	3	4	3	2	16
OG0000022	4	4	5	5	3	3	2	3	3	2	3	4	2	2	2	1	3	16
OG0000023	3	2	4	3	4	2	3	4	4	3	3	3	2	2	2	2	3	16
OG0000024	2	1	2	2	2	1	3	2	2	2	3	3	4	4	5	3	2	16
OG0000025	2	2	3	2	3	3	2	2	2	3	3	4	2	3	1	3	3	16
OG0000026	2	1	3	3	3	1	1	3	3	3	3	3	3	3	3	3	3	16
OG0000027	5	3	2	2	3	5	2	2	2	1	2	2	5	5	2	3	1	16
OG0000028	2	2	3	2	2	2	3	2	2	4	4	5	2	2	2	4	3	16
OG0000029	1	1	3	3	2	1	3	3	3	3	3	3	4	3	3	3	3	16
OG0000030	1	1	3	5	3	1	2	4	4	4	4	2	2	2	1	3	3	16
OG0000031	1	2	4	2	2	2	2	4	5	3	2	3	2	2	1	2	2	16
OG0000032	3	3	3	2	2	2	2	2	2	2	2	2	3	3	3	2	2	16
OG0000033	2	2	2	1	2	4	4	2	3	2	1	1	5	4	3	3	2	16
OG0000034	1	1	2	2	4	2	3	3	3	2	2	2	2	3	1	2	3	16
OG0000035	1	0	3	3	3	2	3	3	3	3	3	3	2	1	1	3	3	15
OG0000036	2	2	3	3	3	2	3	3	3	2	2	2	3	2	2	2	2	16
OG0000037	4	4	4	3	4	1	0	2	2	1	1	1	4	4	5	1	2	15
OG0000038	3	2	2	3	2	2	2	2	2	2	2	2	2	2	2	3	2	16
OG0000039	8	5	1	2	1	0	1	1	1	2	3	2	2	1	2	2	3	15
OG0000040	5	2	3	1	3	5	4	2	2	2	1	1	2	2	2	1	1	16
OG0000041	2	2	3	2	2	2	2	2	2	2	2	2	2	2	2	2	6	16
OG0000042	2	2	2	3	2	2	3	3	3	2	2	3	2	2	3	3	2	16
OG0000043	2	2	4	2	2	2	3	3	3	2	1	2	2	2	2	2	2	16
OG0000044	0	1	2	3	3	1	2	2	2	3	2	3	3	3	2	3	3	15
OG0000045	1	1	3	2	2	1	3	2	2	2	2	2	3	3	3	2	2	16
OG0000046	3	3	3	2	2	1	1	2	2	2	3	3	2	2	3	2	3	16
OG0000047	2	2	3	2	3	1	2	2	2	2	2	2	3	3	2	2	2	16
OG0000048	2	4	4	3	5	9	2	0	0	2	1	2	4	2	1	2	0	13
OG0000049	2	2	2	2	2	2	2	2	2	2	2	2	2	2	2	2	2	16
OG0000050	3	1	2	5	2	1	1	4	4	1	1	3	1	1	1	3	3	16
OG0000051	2	2	2	2	2	2	2	2	2	2	2	2	2	2	2	2	2	16
OG0000052	2	2	3	3	2	1	2	2	2	2	2	2	2	2	2	2	3	16
OG0000053	2	1	3	2	2	1	2	2	2	2	2	4	2	2	2	3	2	16
OG0000054	2	2	1	1	2	2	3	1	2	2	2	3	3	3	3	2	2	16
OG0000055	10	4	4	2	0	0	1	2	2	0	3	2	0	0	0	4	4	10
OG0000056	4	3	1	3	4	5	1	0	0	0	1	3	4	4	3	1	4	13
OG0000057	2	2	2	3	2	2	2	2	2	2	2	2	2	2	2	2	2	16
OG0000058	2	2	3	2	3	2	3	2	2	3	2	2	2	2	2	2	1	16
OG0000059	5	1	4	4	2	1	1	1	1	2	1	1	2	2	2	2	3	16
OG0000060	2	2	3	2	2	2	2	2	2	2	2	2	2	2	2	2	2	16
OG0000061	2	3	2	2	2	2	2	2	2	2	2	2	3	1	2	2	2	16
OG0000062	2	2	4	2	2	2	2	2	2	2	2	2	2	2	3	2	2	16
OG0000063	3	2	2	2	1	3	2	2	2	2	2	2	2	2	2	2	2	16
OG0000064	2	2	2	2	2	1	2	3	3	2	2	2	2	2	2	2	3	16
OG0000065	3	2	2	2	2	2	2	2	2	2	2	2	2	2	2	2	2	16
OG0000066	3	2	2	2	2	1	2	2	2	2	2	2	2	2	2	2	2	16
OG0000067	2	2	2	2	2	2	2	2	2	2	2	2	2	2	2	2	2	16
OG0000068	0	1	2	1	1	0	3	1	1	1	1	1	2	3	3	1	2	14
OG0000069	2	2	2	2	2	2	2	2	2	2	2	2	2	2	2	2	2	16
OG0000070	2	2	3	3	1	2	1	2	2	2	1	2	3	1	2	2	2	16
OG0000071	2	2	2	3	2	2	2	2	2	2	2	2	2	2	1	2	1	16
OG0000072	2	2	3	2	2	2	2	2	2	2	2	2	2	2	2	2	2	16
OG0000073	2	2	2	2	2	2	2	2	2	2	2	2	2	2	2	2	2	16
OG0000074	2	3	1	2	2	2	4	1	2	2	2	2	2	2	2	2	2	16
OG0000075	2	2	2	2	2	2	2	2	2	2	2	2	2	2	2	2	2	16
OG0000076	2	2	3	2	2	3	2	2	2	2	2	2	2	2	2	2	2	16
OG0000077	3	2	3	2	2	2	2	2	2	2	2	2	2	2	2	2	2	16
OG0000078	2	2	2	2	2	2	2	2	2	2	2	2	2	2	2	2	2	16
OG0000079	3	3	4	2	1	2	1	2	2	2	2	2	2	2	2	2	2	16
OG0000080	2	2	2	2	2	2	2	2	2	3	1	2	2	2	2	1	2	16
OG0000081	2	3	1	1	2	2	1	1	2	1	1	2	2	2	2	2	2	16
OG0000082	3	2	4	1	3	3	1	2	2	1	2	1	3	3	3	1	1	16
OG0000083	2	2	2	2	2	2	2	2	2	2	2	2	2	2	2	2	2	16
OG0000084	2	2	3	1	2	2	2	2	2	2	2	2	2	2	2	2	1	16
OG0000085	2	2	2	3	2	1	1	2	2	2	2	2	2	3	2	2	2	16
OG0000086	1	1	2	3	3	1	2	2	2	3	2	3	1	1	2	3	2	16
OG0000087	2	2	2	2	2	2	2	2	2	2	2	2	2	2	2	2	2	16
OG0000088	0	0	3	2	2	0	2	3	3	4	3	4	2	3	2	3	1	13
OG0000089	2	2	2	2	2	2	2	2	2	2	2	2	2	2	2	2	2	16
OG0000090	1	1	6	2	3	2	1	1	1	3	2	2	1	1	1	2	3	16
OG0000091	2	2	2	2	2	2	2	2	2	2	2	2	2	2	2	2	2	16
OG0000092	4	2	2	2	1	1	2	2	2	1	2	2	1	1	1	2	5	16
OG0000093	3	3	2	2	2	2	4	2	3	1	1	2	1	1	1	1	2	16
OG0000094	2	2	3	2	2	2	2	2	2	2	1	1	3	3	2	1	2	16
OG0000095	2	2	2	2	2	2	2	2	2	2	2	2	2	2	2	2	2	16
OG0000096	1	2	3	2	2	2	2	2	2	2	2	2	2	2	2	2	2	16
OG0000097	2	1	4	2	3	1	2	2	2	2	1	2	1	1	1	4	6	16
OG0000098	3	4	1	2	2	1	2	2	2	2	2	2	1	1	1	2	2	16
OG0000099	1	1	5	2	2	1	2	1	2	2	2	3	2	2	1	2	1	16
OG0000100	1	1	2	2	2	2	2	2	2	2	2	2	2	2	2	2	2	16
OG0000101	0	0	3	1	2	1	2	2	2	2	4	2	0	0	1	2	4	12
OG0000102	2	1	2	2	2	2	1	2	2	2	1	2	3	3	1	2	2	16
OG0000103	3	3	6	2	5	1	0	1	1	1	1	2	2	2	2	1	1	15
OG0000104	2	4	3	2	1	1	1	2	2	1	2	3	1	1	1	2	2	16
OG0000105	1	1	3	2	2	2	1	2	2	2	2	2	2	2	2	2	2	16
OG0000106	0	0	5	2	2	2	1	2	2	2	2	2	2	2	2	2	2	14
OG0000107	1	1	2	2	2	1	2	2	2	2	2	2	2	2	2	2	2	16
OG0000108	1	1	2	2	2	2	2	2	2	2	2	2	2	2	2	2	2	16
OG0000109	1	2	2	2	2	2	2	2	2	2	2	2	2	2	2	2	2	16
OG0000110	2	2	4	1	1	1	1	3	3	1	1	2	1	1	2	2	2	16
OG0000111	1	1	3	3	3	1	1	3	3	3	2	2	1	3	1	3	1	16
OG0000112	2	2	2	2	2	1	2	2	2	2	2	2	2	2	2	2	2	16
OG0000113	1	1	2	2	2	1	2	2	2	2	3	3	2	1	2	2	2	16
OG0000114	3	3	2	2	2	1	2	2	2	2	2	2	2	2	2	2	2	16
OG0000115	1	1	3	4	2	2	2	2	4	2	2	4	1	1	1	2	1	16
OG0000116	1	1	1	2	3	2	1	1	1	2	2	3	3	4	4	3	2	16
OG0000117	2	1	2	2	2	2	2	2	2	2	2	2	2	2	2	2	2	16
OG0000118	1	2	3	2	2	1	2	2	2	2	2	2	1	1	2	2	2	16
OG0000119	2	2	2	2	1	2	1	2	2	2	2	2	2	2	2	2	1	16
OG0000120	2	2	2	2	2	0	2	2	2	2	2	2	2	2	2	2	2	15
OG0000121	1	1	2	2	2	2	2	2	2	2	2	2	2	2	2	2	2	16
OG0000122	6	1	4	3	0	0	0	2	4	0	2	3	0	0	2	2	5	10
OG0000123	2	2	2	1	2	2	3	1	1	2	2	2	2	2	2	2	1	16
OG0000124	5	0	1	5	0	0	0	2	3	0	3	7	0	0	2	5	2	9
OG0000125	1	1	2	3	2	3	1	3	3	2	2	2	1	1	1	2	2	16
OG0000126	1	1	3	2	2	2	2	2	2	2	2	2	2	2	2	2	1	16
OG0000127	2	1	2	2	2	1	2	2	2	2	2	2	2	2	2	2	2	16
OG0000128	2	2	2	2	2	2	2	2	2	2	2	2	1	1	2	2	1	16
OG0000129	2	2	3	2	3	2	1	2	2	2	2	2	2	2	2	2	2	16
OG0000130	2	2	2	2	2	1	2	2	2	2	3	1	1	2	2	1	1	16
OG0000131	6	0	1	3	0	2	2	1	2	0	1	4	0	0	1	1	4	11
OG0000132	1	2	2	3	1	1	1	2	1	1	1	1	2	3	3	1	1	16
OG0000133	3	1	3	2	2	1	1	2	1	2	1	1	1	1	1	1	6	16
OG0000134	2	2	2	2	1	2	2	2	2	2	2	2	1	2	2	2	1	16
OG0000135	2	2	3	3	2	2	2	2	2	1	1	1	2	2	2	1	1	16
OG0000136	2	2	2	2	2	2	2	2	2	2	2	2	2	2	2	2	2	16
OG0000137	4	3	1	2	0	0	3	1	2	0	1	1	0	0	1	1	5	11
OG0000138	1	1	2	1	2	1	1	2	2	2	1	2	2	2	1	2	3	16
OG0000139	2	2	4	3	1	1	1	2	2	1	1	1	2	2	2	1	2	16
OG0000140	1	1	2	2	3	1	2	2	2	2	2	2	1	1	1	2	2	16
OG0000141	1	1	2	2	2	2	2	2	2	2	2	2	2	2	2	2	2	16
OG0000142	2	2	2	1	2	1	2	1	1	1	1	1	1	2	2	1	2	16
OG0000143	2	2	5	2	2	2	2	1	2	1	1	2	2	2	2	1	2	16
OG0000144	1	1	2	2	2	2	2	2	2	2	2	2	2	1	1	2	2	16
OG0000145	1	1	2	2	2	3	1	2	2	2	2	2	0	3	1	2	2	15
OG0000146	2	2	2	2	2	2	2	2	2	2	1	2	2	1	2	2	1	16
OG0000147	0	0	3	1	3	1	1	2	2	2	2	2	1	1	1	2	2	14
OG0000148	1	2	2	2	1	1	1	3	3	2	2	2	1	2	1	2	1	16
OG0000149	0	1	2	2	2	0	1	2	2	2	2	2	2	2	2	3	3	14
OG0000150	2	2	2	1	2	1	2	2	2	2	2	2	2	2	2	2	2	16
OG0000151	2	2	3	1	2	2	2	1	1	1	1	1	3	2	2	1	2	16
OG0000152	4	2	3	2	0	0	0	1	2	0	2	2	0	0	0	1	6	9
OG0000153	3	1	2	1	1	1	2	1	1	2	2	2	2	3	2	3	2	16
OG0000154	1	2	1	2	2	2	2	2	1	2	2	2	1	2	2	2	2	16
OG0000155	1	1	3	1	2	2	1	2	2	1	1	1	2	2	2	1	2	16
OG0000156	1	1	3	2	2	1	2	2	2	2	2	2	1	2	1	2	2	16
OG0000157	1	2	3	4	2	1	2	1	1	2	2	2	1	1	1	2	2	16
OG0000158	2	2	2	2	2	1	2	1	1	3	2	2	2	2	2	2	2	16
OG0000159	5	3	3	1	2	3	2	0	0	2	1	1	2	4	4	1	1	14
OG0000160	0	0	6	2	2	1	1	2	2	2	2	2	1	1	1	2	2	14
OG0000161	2	2	1	1	1	0	1	2	2	1	1	1	3	1	1	1	1	15
OG0000162	2	2	2	2	2	1	1	2	2	2	2	2	2	2	2	2	2	16
OG0000163	0	3	4	1	0	0	0	3	3	0	5	3	1	1	1	3	3	11
OG0000164	2	2	4	1	1	2	3	2	2	2	1	1	2	3	2	1	2	16
OG0000165	1	1	1	1	1	1	1	2	2	1	2	1	1	1	1	2	3	16
OG0000166	2	1	2	3	2	3	2	2	2	2	2	2	1	1	1	2	2	16
OG0000167	2	3	1	2	2	4	0	2	2	1	1	1	2	3	0	2	2	14
OG0000168	2	2	3	1	2	1	2	2	2	1	1	1	2	2	2	1	2	16
OG0000169	0	1	3	3	2	0	1	2	2	2	2	2	1	1	3	2	2	14
OG0000170	1	1	2	1	2	2	2	2	2	1	2	2	1	1	1	2	2	16
OG0000171	1	0	1	1	2	3	2	2	2	2	2	2	2	1	1	2	3	15
OG0000172	2	2	4	2	2	0	1	2	2	2	1	2	2	2	2	2	2	15
OG0000173	1	1	1	1	1	2	1	2	2	2	2	2	1	2	2	2	2	16
OG0000174	2	2	3	2	2	2	1	1	2	2	2	1	1	2	1	1	1	16
OG0000175	1	1	3	2	2	2	2	2	2	1	1	1	2	3	1	1	1	16
OG0000176	1	2	2	3	1	2	1	2	2	1	2	2	1	1	1	2	2	16
OG0000177	2	4	3	3	0	0	0	3	3	1	2	3	1	0	0	2	3	11
OG0000178	1	1	2	1	1	1	2	1	1	2	2	2	2	1	1	2	2	16
OG0000179	2	2	1	1	1	2	3	1	1	1	2	1	3	3	2	1	2	16
OG0000180	1	1	3	2	2	2	1	2	2	2	2	2	1	1	1	2	1	16
OG0000181	1	2	2	2	1	2	2	1	2	1	1	1	1	2	2	1	1	16
OG0000182	1	1	3	2	2	1	2	2	2	1	1	2	1	1	1	2	2	16
OG0000183	2	2	3	2	1	2	2	2	2	1	1	1	2	1	2	1	1	16
OG0000184	2	2	4	1	1	1	1	2	2	1	1	1	2	2	3	1	3	16
OG0000185	2	2	2	2	2	1	2	1	1	2	2	2	2	2	2	2	2	16
OG0000186	2	1	3	2	2	1	1	1	1	1	1	1	2	3	2	2	1	16
OG0000187	0	1	3	2	2	2	2	2	2	2	2	2	1	1	1	3	1	15
OG0000188	2	2	2	1	1	2	1	2	2	1	1	1	2	2	2	1	2	16
OG0000189	2	2	2	1	2	1	2	1	1	1	1	1	3	3	2	1	2	16
OG0000190	1	1	3	2	2	1	1	2	2	2	2	2	1	1	1	2	2	16
OG0000191	1	1	2	1	2	1	1	2	2	3	1	2	3	3	4	1	2	16
OG0000192	0	0	2	2	2	2	1	1	2	1	1	1	3	3	3	1	0	13
OG0000193	3	3	2	1	1	1	2	1	1	1	1	1	3	3	3	1	1	16
OG0000194	1	1	3	2	2	1	1	3	2	2	2	3	1	1	1	2	1	16
OG0000195	1	9	0	4	0	0	0	0	0	0	1	0	0	0	0	5	3	5
OG0000196	2	2	1	1	1	1	3	1	1	1	1	1	3	3	4	1	1	16
OG0000197	1	1	2	2	1	1	1	1	1	2	2	2	2	1	1	2	2	16
OG0000198	1	1	2	1	1	1	1	2	2	1	1	1	1	1	1	1	2	16
OG0000199	2	2	1	1	2	1	2	1	1	2	2	2	1	2	2	2	4	16
OG0000200	1	1	3	2	2	2	1	2	2	2	2	2	1	1	1	2	2	16
OG0000201	1	2	2	2	2	1	1	2	2	1	1	2	3	2	3	1	1	16
OG0000202	1	1	5	2	2	1	1	1	1	2	1	2	2	1	1	2	1	16
OG0000203	1	1	4	2	2	0	1	2	2	2	2	2	1	1	1	2	2	15
OG0000204	1	1	2	1	1	2	2	1	2	2	2	2	2	1	2	2	1	16
OG0000205	1	1	2	2	2	1	2	2	2	2	2	2	1	1	1	2	2	16
OG0000206	2	2	2	1	1	2	1	3	3	1	2	1	2	2	1	1	1	16
OG0000207	2	2	2	1	2	2	2	1	1	1	1	1	2	2	2	1	2	16
OG0000208	2	1	2	2	2	1	2	2	2	2	2	2	2	2	1	2	1	16
OG0000209	2	2	3	1	1	2	2	1	1	1	1	1	1	2	2	1	2	16
OG0000210	1	1	2	4	2	1	1	2	2	2	3	3	1	1	1	3	0	15
OG0000211	2	2	2	2	2	1	1	2	2	2	1	2	2	2	2	2	1	16
OG0000212	1	0	2	3	2	1	3	2	2	0	2	2	1	1	2	3	1	14
OG0000213	2	2	1	1	1	1	2	1	1	1	1	1	2	2	2	1	1	16
OG0000214	2	2	2	1	2	1	2	2	2	2	1	2	2	1	2	2	1	16
OG0000215	2	1	1	1	1	1	1	2	2	1	1	2	2	2	2	2	2	16
OG0000216	2	1	1	1	1	2	2	2	2	1	1	1	2	2	2	1	1	16
OG0000217	2	2	4	1	2	2	2	1	1	1	1	1	2	2	2	1	1	16
OG0000218	1	1	2	2	2	1	2	2	2	2	2	2	1	1	1	2	2	16
OG0000219	1	1	2	2	2	1	2	2	2	2	1	2	1	1	1	2	2	16
OG0000220	2	2	1	2	1	1	1	1	2	1	1	1	2	2	2	1	2	16
OG0000221	1	1	2	1	2	1	2	2	2	2	2	2	1	1	1	2	2	16
OG0000222	2	2	2	2	2	1	2	1	1	1	1	1	2	2	2	1	1	16
OG0000223	8	0	3	2	0	0	0	0	2	0	0	0	2	0	1	1	4	7
OG0000224	2	1	5	3	0	0	1	2	2	0	1	6	0	2	0	2	3	11
OG0000225	1	3	2	1	2	2	1	2	2	1	1	2	1	1	1	2	1	16
OG0000226	1	1	1	2	1	0	2	2	2	3	1	2	2	2	1	1	2	15
OG0000227	2	2	2	1	1	1	2	3	2	1	3	3	1	1	1	1	2	16
OG0000228	2	3	3	2	2	1	1	1	1	2	2	2	0	1	0	2	2	14
OG0000229	2	1	1	1	0	2	1	1	1	2	2	2	1	1	2	2	1	15
OG0000230	2	1	3	2	2	2	2	2	2	2	2	2	1	2	1	2	1	16
OG0000231	1	2	2	1	1	2	2	1	1	2	2	2	2	2	2	2	1	16
OG0000232	1	1	2	2	2	1	1	2	2	2	2	2	1	1	1	2	1	16
OG0000233	1	1	2	2	2	1	2	2	2	2	2	2	1	1	1	2	2	16
OG0000234	2	2	2	1	1	2	2	1	1	2	2	2	2	2	2	2	1	16
OG0000235	1	1	2	2	2	1	1	2	2	2	2	2	1	1	1	2	2	16
OG0000236	1	1	2	2	2	1	1	2	2	2	2	2	1	1	1	2	2	16
OG0000237	3	3	2	0	1	3	2	1	1	0	0	1	4	3	3	1	1	13
OG0000238	1	1	4	1	1	2	1	1	1	1	1	1	2	1	2	1	2	16
OG0000239	2	2	3	1	1	1	2	2	2	1	1	1	2	1	1	1	1	16
OG0000240	0	1	1	1	1	2	1	1	1	1	1	1	2	2	2	2	2	15
OG0000241	1	1	2	2	2	0	1	2	2	2	2	2	1	2	1	1	2	15
OG0000242	2	2	1	1	1	2	2	1	1	2	2	2	2	2	2	2	1	16
OG0000243	1	1	2	3	3	0	1	1	2	2	1	2	2	2	3	1	1	15
OG0000244	0	0	1	2	2	0	1	0	1	0	0	0	1	3	2	0	3	8
OG0000245	1	1	3	2	2	1	2	2	2	2	1	1	1	1	2	2	1	16
OG0000246	1	1	3	2	2	2	1	2	2	2	2	2	1	1	1	2	1	16
OG0000247	1	1	2	2	2	2	1	1	2	2	2	2	2	2	1	2	1	16
OG0000248	1	1	1	1	1	1	1	2	2	2	2	2	1	1	1	2	2	16
OG0000249	1	1	1	3	1	1	1	1	1	1	1	3	1	1	1	1	3	16
OG0000250	2	2	2	1	1	1	1	1	1	1	1	1	2	2	1	1	2	16
OG0000251	1	1	2	2	2	1	1	1	1	1	2	1	1	1	1	2	1	16
OG0000252	1	1	1	1	2	3	3	2	2	2	2	1	1	2	1	3	1	16
OG0000253	2	1	2	2	2	1	1	2	2	2	2	2	1	2	1	2	1	16
OG0000254	1	1	2	2	2	2	1	2	2	2	1	1	1	1	1	1	3	16
OG0000255	2	2	2	2	2	1	1	2	2	2	2	2	2	1	2	2	1	16
OG0000256	1	1	1	1	1	2	2	1	1	1	3	1	1	1	2	3	3	16
OG0000257	1	1	2	2	2	1	2	2	2	2	2	1	1	1	1	2	1	16
OG0000258	1	1	2	2	1	2	2	2	2	2	2	2	2	1	2	2	1	16
OG0000259	2	2	2	1	2	1	2	1	1	2	2	2	2	3	2	2	1	16
OG0000260	2	2	2	2	2	2	3	1	1	1	1	2	1	1	2	2	1	16
OG0000261	2	2	2	1	1	2	2	2	2	1	2	2	1	1	1	2	1	16
OG0000262	0	0	1	1	2	0	0	2	2	2	2	1	0	0	0	1	3	9
OG0000263	1	1	2	2	2	1	2	2	2	2	2	2	1	1	1	2	1	16
OG0000264	1	1	1	1	1	1	1	2	2	1	2	2	1	1	1	3	1	16
OG0000265	1	1	2	2	2	2	1	2	2	2	2	2	1	1	1	2	1	16
OG0000266	2	2	1	1	1	1	1	1	2	2	2	2	1	2	2	2	1	16
OG0000267	1	1	2	2	2	2	1	2	2	2	1	2	2	1	1	2	1	16
OG0000268	2	1	2	2	1	1	1	1	1	2	3	1	2	2	1	1	2	16
OG0000269	4	2	4	1	0	0	0	2	2	0	1	3	0	0	0	2	4	9
OG0000270	2	2	2	2	2	1	2	2	2	1	1	1	1	2	2	1	1	16
OG0000271	1	1	2	2	1	0	1	1	2	2	2	3	2	2	2	3	1	15
OG0000272	1	1	2	1	1	2	2	1	3	2	2	3	1	1	1	2	2	16
OG0000273	2	2	1	1	2	1	2	1	1	1	1	1	2	2	2	1	1	16
OG0000274	1	2	2	2	2	2	1	2	2	2	1	2	1	1	1	2	1	16
OG0000275	1	4	3	1	1	2	1	1	1	1	1	1	1	3	2	1	1	16
OG0000276	2	2	1	1	1	1	2	1	1	2	2	2	2	2	2	2	1	16
OG0000277	1	2	3	1	1	0	1	1	1	2	2	2	1	2	1	1	1	15
OG0000278	2	2	1	2	1	2	1	1	1	1	1	1	2	2	2	1	2	16
OG0000279	1	1	2	2	2	2	2	2	2	2	2	1	1	1	1	1	1	16
OG0000280	2	2	3	2	3	1	1	1	1	1	1	1	2	2	1	1	1	16
OG0000281	1	1	3	2	2	1	1	2	1	2	1	2	1	1	1	2	1	16
OG0000282	0	0	2	2	3	0	2	3	3	2	2	2	2	2	2	2	0	12
OG0000283	2	2	3	2	2	1	1	1	1	1	1	1	2	2	2	1	1	16
OG0000284	1	2	1	1	1	3	1	1	1	1	0	1	2	2	1	1	2	15
OG0000285	2	2	1	1	1	2	1	1	1	1	2	1	2	2	2	1	1	16
OG0000286	1	2	2	1	1	2	1	2	2	1	2	1	2	2	2	1	1	16
OG0000287	1	1	2	1	1	2	1	2	2	1	1	1	1	2	2	1	1	16
OG0000288	1	1	1	1	1	3	3	1	1	1	1	1	2	2	2	1	1	16
OG0000289	1	1	3	2	2	0	1	1	2	2	1	2	1	2	1	2	1	15
OG0000290	1	1	2	1	1	1	1	1	1	3	3	3	1	1	1	3	1	16
OG0000291	1	1	2	1	2	1	1	1	2	1	1	1	1	1	1	1	2	16
OG0000292	2	1	2	1	1	1	1	1	1	1	1	1	2	1	0	1	1	15
OG0000293	2	2	3	1	2	2	1	1	1	1	1	1	2	2	2	1	1	16
OG0000294	2	2	2	1	1	2	2	1	2	1	1	1	2	2	2	1	1	16
OG0000295	1	1	2	2	2	1	1	2	2	2	2	2	1	1	1	2	1	16
OG0000296	0	2	2	4	2	0	0	2	2	2	2	2	1	1	2	2	1	13
OG0000297	1	2	2	2	2	1	2	1	1	2	1	2	1	1	2	2	1	16
OG0000298	1	2	1	1	2	0	1	1	1	1	2	1	1	1	1	1	1	15
OG0000299	1	1	1	2	2	2	0	1	2	2	2	2	1	1	2	2	1	15
OG0000300	1	1	2	1	1	2	1	2	1	2	1	2	1	2	2	2	1	16
OG0000301	1	1	2	1	1	1	2	1	2	2	2	2	1	1	1	3	1	16
OG0000302	3	2	1	3	1	1	1	1	1	1	1	1	1	1	1	1	4	16
OG0000303	2	2	2	2	2	1	1	2	2	2	2	2	1	1	1	2	1	16
OG0000304	2	2	1	1	2	1	1	1	1	2	1	2	2	2	2	2	1	16
OG0000305	2	3	2	2	1	1	1	1	1	1	2	1	1	1	1	1	2	16
OG0000306	1	1	2	2	2	1	2	2	2	2	2	2	1	1	1	2	1	16
OG0000307	2	2	2	1	1	2	2	1	1	1	2	1	2	2	2	1	1	16
OG0000308	2	2	2	1	1	2	2	1	1	1	1	1	2	2	2	1	1	16
OG0000309	1	1	3	1	1	0	2	1	1	1	3	2	1	3	1	1	1	15
OG0000310	2	2	2	1	2	1	1	2	2	2	2	1	2	2	2	1	1	16
OG0000311	1	1	3	2	2	1	1	2	2	1	1	2	1	2	2	1	1	16
OG0000312	1	1	2	2	2	1	2	2	2	2	1	2	1	1	1	2	1	16
OG0000313	0	1	2	2	1	3	1	3	2	1	1	3	2	2	2	3	0	14
OG0000314	1	1	2	1	1	1	1	1	1	1	1	1	1	1	1	1	1	16
OG0000315	1	1	1	1	1	1	2	1	1	1	1	1	1	1	1	1	1	16
OG0000316	1	1	2	1	2	1	1	2	3	2	1	1	1	1	1	1	1	16
OG0000317	1	1	1	1	1	1	1	2	3	1	3	2	1	1	1	2	1	16
OG0000318	1	1	1	1	1	1	1	2	2	1	2	2	1	1	1	2	1	16
OG0000319	1	2	2	1	1	2	2	1	1	1	2	1	2	2	2	1	1	16
OG0000320	2	2	1	1	1	1	2	1	1	2	2	1	2	2	2	1	1	16
OG0000321	0	0	2	2	2	1	0	2	2	2	3	2	0	0	0	3	3	10
OG0000322	4	1	3	2	0	0	0	1	3	0	0	1	0	1	0	1	8	9
OG0000323	5	2	1	2	0	0	0	3	3	1	1	3	0	0	0	2	1	10
OG0000324	2	2	1	1	1	1	2	1	1	2	1	2	2	2	2	2	1	16
OG0000325	1	1	3	1	1	1	1	1	1	1	1	1	1	1	1	1	6	16
OG0000326	1	2	1	1	1	2	1	1	2	2	1	1	2	1	1	2	1	16
OG0000327	1	1	2	2	2	2	2	2	2	1	1	1	2	1	1	1	1	16
OG0000328	0	1	2	2	2	1	1	2	1	2	2	2	1	1	1	2	1	15
OG0000329	1	1	2	2	2	2	1	1	1	1	1	2	2	2	2	1	1	16
OG0000330	2	2	2	1	1	2	1	1	1	1	1	1	2	2	2	1	1	16
OG0000331	3	2	2	1	1	1	1	2	1	1	1	1	1	1	1	1	1	16
OG0000332	1	0	3	1	2	2	1	1	1	1	2	2	1	1	1	2	2	15
OG0000333	2	3	2	1	1	2	2	1	1	1	1	1	2	2	1	1	1	16
OG0000334	1	1	2	2	2	1	2	2	2	1	1	2	2	1	1	1	1	16
OG0000335	1	1	2	2	2	2	1	1	1	2	2	2	1	1	1	2	1	16
OG0000336	1	1	1	1	1	1	3	1	1	1	1	1	2	2	2	1	1	16
OG0000337	1	1	1	1	1	2	1	2	1	1	1	1	1	1	1	1	2	16
OG0000338	2	2	2	1	1	2	2	2	2	1	1	1	1	1	2	1	1	16
OG0000339	1	1	2	2	2	2	1	2	2	2	2	2	1	1	1	2	1	16
OG0000340	2	2	2	2	2	0	1	2	2	3	1	1	2	1	1	1	1	15
OG0000341	1	1	2	1	1	1	2	1	1	1	1	1	1	1	1	1	2	16
OG0000342	2	2	4	1	1	1	2	1	1	1	1	1	1	1	2	1	2	16
OG0000343	1	2	3	1	2	1	1	3	3	2	1	1	1	1	2	1	1	16
OG0000344	1	1	2	1	2	1	2	1	2	1	1	1	2	2	2	1	1	16
OG0000345	2	2	1	1	1	1	1	1	1	2	1	2	2	2	2	2	1	16
OG0000346	1	1	2	2	2	1	1	2	2	2	1	2	1	1	1	2	1	16
OG0000347	1	1	2	1	1	2	1	1	1	1	1	1	1	2	3	1	1	16
OG0000348	2	3	2	2	1	1	2	1	1	1	1	1	3	2	2	1	1	16
OG0000349	1	1	1	2	2	1	1	1	1	1	1	1	1	1	2	1	1	16
OG0000350	1	1	2	2	2	1	2	1	1	2	2	1	2	2	2	2	1	16
OG0000351	1	1	3	1	1	2	1	1	1	1	1	1	1	1	1	1	2	16
OG0000352	1	1	1	1	1	1	1	1	1	1	1	1	1	1	1	2	1	16
OG0000353	1	1	1	1	1	1	1	1	1	1	1	1	1	1	1	1	1	16
OG0000354	2	2	3	1	1	1	2	2	2	1	1	1	1	1	1	1	1	16
OG0000355	2	2	1	1	1	1	1	1	1	1	1	2	2	2	1	2	2	16
OG0000356	2	1	2	2	2	2	2	1	1	1	1	1	1	1	2	1	1	16
OG0000357	3	3	1	1	1	2	1	2	1	1	2	1	2	1	2	1	0	15
OG0000358	1	1	1	2	2	1	1	2	2	2	1	2	1	1	1	2	1	16
OG0000359	1	1	3	1	1	1	1	1	1	1	1	2	2	1	1	1	2	16
OG0000360	1	1	1	2	2	1	1	1	1	1	2	2	1	1	1	2	1	16
OG0000361	1	1	1	1	1	1	1	2	2	2	1	2	1	1	1	3	2	16
OG0000362	1	1	2	2	2	2	2	1	1	1	1	1	1	2	1	1	1	16
OG0000363	0	1	2	2	2	1	1	2	2	2	2	2	1	1	1	2	1	15
OG0000364	1	1	3	1	2	1	1	2	1	2	2	2	1	1	1	2	1	16
OG0000365	1	1	2	2	2	1	1	2	2	2	1	1	1	1	1	2	1	16
OG0000366	1	1	1	1	1	1	1	2	2	1	2	2	1	1	2	2	1	16
OG0000367	1	1	3	2	1	1	1	1	2	1	1	2	1	1	1	2	1	16
OG0000368	1	1	2	1	2	1	1	2	2	2	2	1	1	1	2	1	1	16
OG0000369	2	2	1	1	2	1	2	1	1	1	0	1	2	1	2	1	1	15
OG0000370	1	1	1	1	1	1	1	1	1	1	1	1	1	1	1	1	1	16
OG0000371	1	1	1	1	1	1	1	2	3	1	3	2	1	1	1	2	1	16
OG0000372	1	1	1	1	1	2	2	1	1	1	1	1	2	2	1	1	1	16
OG0000373	1	1	1	1	2	1	1	3	3	2	2	2	1	1	1	2	1	16
OG0000374	2	1	1	1	1	2	1	1	1	1	1	1	1	2	2	1	2	16
OG0000375	1	1	1	1	2	1	2	1	1	2	1	1	2	2	1	1	1	16
OG0000376	1	2	2	2	2	1	1	1	1	2	1	1	2	1	2	1	1	16
OG0000377	2	2	1	1	1	2	2	1	1	1	1	1	2	2	2	1	1	16
OG0000378	2	2	1	1	1	2	2	1	1	1	1	1	2	2	2	1	1	16
OG0000379	1	1	1	1	1	1	1	2	2	1	2	2	1	1	1	2	1	16
OG0000380	1	1	3	1	2	1	1	1	1	2	1	2	1	1	1	1	1	16
OG0000381	1	1	2	1	2	0	1	1	1	1	1	1	1	1	4	1	3	15
OG0000382	1	2	2	1	1	1	1	1	1	2	1	2	2	2	1	2	1	16
OG0000383	1	1	2	2	2	1	1	1	1	2	2	1	1	1	2	2	1	16
OG0000384	1	1	1	2	1	0	1	3	2	1	3	2	1	1	1	2	1	15
OG0000385	1	1	2	1	1	0	2	1	1	2	1	1	2	2	1	1	1	15
OG0000386	2	2	2	1	1	1	1	1	1	1	2	1	2	2	2	1	1	16
OG0000387	1	1	3	1	1	2	2	1	1	1	1	1	1	1	1	1	2	16
OG0000388	1	1	2	2	2	1	1	2	2	2	1	2	1	1	1	2	2	16
OG0000389	2	1	1	1	1	3	1	1	1	2	2	2	1	1	2	2	1	16
OG0000390	1	1	2	2	2	1	1	2	2	2	1	2	1	1	1	2	1	16
OG0000391	1	1	2	2	2	1	1	1	2	1	2	1	1	1	1	1	2	16
OG0000392	1	1	3	1	1	1	1	1	1	1	1	1	1	1	1	1	1	16
OG0000393	1	1	2	2	1	1	1	2	2	2	1	2	1	1	1	2	1	16
OG0000394	2	0	0	0	0	6	4	0	0	2	1	2	2	0	2	2	0	8
OG0000395	2	1	1	2	1	2	1	1	1	1	1	1	2	2	2	1	1	16
OG0000396	2	1	2	1	1	1	2	1	1	1	1	1	2	2	2	1	1	16
OG0000397	1	1	2	1	1	1	2	2	2	1	1	1	2	2	2	1	1	16
OG0000398	2	2	1	1	1	1	2	1	1	1	1	1	2	2	2	1	1	16
OG0000399	1	1	3	2	2	1	1	2	2	1	1	1	1	1	1	1	1	16
OG0000400	1	1	1	2	1	1	1	2	2	2	1	2	1	1	1	2	1	16
OG0000401	1	1	2	2	2	1	1	2	2	1	1	2	1	1	1	1	1	16
OG0000402	2	2	1	2	1	1	2	1	1	1	1	1	2	2	2	1	1	16
OG0000403	2	2	1	1	2	1	1	1	1	1	1	1	1	1	1	1	1	16
OG0000404	1	1	2	2	2	1	1	2	2	1	1	1	1	1	1	1	2	16
OG0000405	1	1	1	1	1	2	1	2	1	2	2	2	1	1	1	2	1	16
OG0000406	1	1	2	1	1	1	1	1	1	1	1	1	2	2	1	1	1	16
OG0000407	2	2	1	1	1	1	1	1	1	1	1	1	2	1	1	1	1	16
OG0000408	1	1	2	1	1	1	1	1	1	2	2	2	1	1	1	2	1	16
OG0000409	2	2	2	1	1	1	1	1	1	1	1	1	1	1	1	1	1	16
OG0000410	2	1	1	1	2	1	1	1	1	2	2	2	2	1	1	2	1	16
OG0000411	0	0	3	2	2	1	0	2	2	2	2	2	0	0	1	2	2	11
OG0000412	2	1	2	1	2	1	2	2	3	1	1	1	0	1	1	1	2	15
OG0000413	1	1	1	1	1	1	2	2	2	2	1	2	1	1	1	2	1	16
OG0000414	4	4	2	4	0	0	0	2	2	0	2	2	0	0	0	2	1	9
OG0000415	0	0	4	1	1	1	1	0	0	2	2	3	0	0	2	2	1	10
OG0000416	1	1	1	1	0	1	1	1	2	2	2	2	1	1	1	2	2	15
OG0000417	1	1	1	1	1	1	1	1	1	1	2	2	1	1	1	2	2	16
OG0000418	1	1	1	1	1	1	1	2	2	1	2	2	1	1	1	2	1	16
OG0000419	1	1	2	1	1	1	1	2	2	1	2	1	1	1	1	2	1	16
OG0000420	2	2	2	1	2	2	1	1	1	1	1	1	1	1	1	1	1	16
OG0000421	0	1	2	2	2	2	0	2	2	2	2	2	1	1	1	2	1	14
OG0000422	2	1	1	1	1	1	1	1	1	1	1	2	1	1	1	1	1	16
OG0000423	1	1	1	1	1	1	1	1	1	1	1	1	1	1	1	4	1	16
OG0000424	1	1	1	2	2	1	2	1	1	2	2	1	1	1	1	1	1	16
OG0000425	1	1	2	1	1	1	2	1	1	2	2	2	1	1	1	2	1	16
OG0000426	2	2	1	1	1	1	1	1	1	1	2	1	2	2	2	1	1	16
OG0000427	1	1	1	1	1	1	1	0	1	1	1	1	1	1	2	1	1	15
OG0000428	1	1	4	1	1	1	1	1	1	1	1	1	1	1	1	1	1	16
OG0000429	2	1	1	1	1	1	2	1	1	1	1	1	1	1	1	1	3	16
OG0000430	2	2	2	1	1	1	1	1	1	1	1	1	2	2	2	1	1	16
OG0000431	2	1	2	2	2	2	1	1	1	1	1	2	1	1	1	1	1	16
OG0000432	2	2	2	1	1	2	2	1	1	1	0	1	2	3	2	1	1	15
OG0000433	1	1	1	1	1	1	1	1	1	1	1	1	1	1	1	1	1	16
OG0000434	1	1	3	0	2	1	0	2	1	2	2	1	1	2	2	2	1	14
OG0000435	1	1	3	1	2	1	1	1	1	1	2	1	1	1	2	1	2	16
OG0000436	2	2	2	1	2	0	1	0	0	1	1	1	2	2	2	1	1	13
OG0000437	1	1	1	1	1	1	1	2	2	1	2	2	1	1	1	2	1	16
OG0000438	1	1	1	1	2	1	1	2	2	2	2	1	1	1	1	1	1	16
OG0000439	2	1	3	1	1	1	1	2	2	1	2	1	1	1	1	1	1	16
OG0000440	2	2	1	1	1	1	1	1	1	1	1	1	2	2	2	1	1	16
OG0000441	1	1	1	1	2	1	1	1	1	2	2	1	2	1	1	2	1	16
OG0000442	1	1	5	1	2	1	1	2	2	1	1	1	1	1	2	1	1	16
OG0000443	1	2	2	1	1	1	2	1	1	1	1	1	1	1	1	1	1	16
OG0000444	0	0	5	2	1	0	3	2	1	2	2	2	0	0	0	2	2	10
OG0000445	1	1	2	1	1	1	1	1	1	1	1	1	1	1	1	1	1	16
OG0000446	1	1	2	1	2	2	1	1	1	2	2	2	1	1	1	2	2	16
OG0000447	1	1	2	2	2	1	1	1	1	1	2	1	1	1	1	2	2	16
OG0000448	1	1	2	2	2	1	1	1	1	1	2	2	1	1	1	2	1	16
OG0000449	1	1	2	1	2	2	1	2	2	1	2	1	1	1	1	1	1	16
OG0000450	1	1	2	1	1	1	2	1	1	1	1	1	1	1	1	1	1	16
OG0000451	1	1	3	2	2	1	0	3	3	1	1	1	1	1	1	1	2	15
OG0000452	2	2	1	1	1	2	2	1	1	1	2	1	2	2	2	1	1	16
OG0000453	1	1	1	2	1	1	1	2	2	2	1	2	1	1	1	2	1	16
OG0000454	1	2	2	1	1	2	1	2	2	1	1	1	1	1	1	1	1	16
OG0000455	2	1	2	2	1	1	1	1	1	2	1	1	2	2	1	1	1	16
OG0000456	1	1	3	1	1	1	2	1	1	1	1	1	1	1	1	1	2	16
OG0000457	1	1	1	1	2	2	2	1	1	2	1	2	1	1	1	2	1	16
OG0000458	1	2	1	1	2	2	1	2	1	2	1	2	1	1	1	2	1	16
OG0000459	1	1	2	1	1	2	1	1	1	2	2	2	1	1	1	2	1	16
OG0000460	1	1	2	2	2	1	1	2	2	1	1	1	1	2	1	1	1	16
OG0000461	1	0	2	2	1	1	1	2	1	1	2	1	2	1	1	2	1	15
OG0000462	5	2	0	0	0	4	4	0	0	0	0	0	3	3	2	0	2	7
OG0000463	1	1	1	1	1	1	1	1	1	1	1	1	1	1	1	1	1	16
OG0000464	1	1	2	1	1	1	1	1	1	2	2	2	1	1	1	2	1	16
OG0000465	2	2	2	1	1	1	1	1	1	1	1	1	1	2	2	1	1	16
OG0000466	1	1	1	1	1	1	1	1	1	1	1	1	1	1	1	1	1	16
OG0000467	1	1	2	1	1	1	2	1	1	1	1	1	1	1	1	2	1	16
OG0000468	2	1	1	1	1	1	1	2	1	1	2	1	1	1	0	1	1	15
OG0000469	2	1	1	1	1	1	2	1	1	1	1	1	2	2	2	1	1	16
OG0000470	1	1	2	1	1	1	1	1	1	2	2	2	1	1	1	2	1	16
OG0000471	1	1	2	1	2	1	1	1	1	1	1	1	2	1	2	1	1	16
OG0000472	0	0	1	1	2	0	0	3	2	3	2	2	0	0	0	3	2	9
OG0000473	1	1	1	1	1	2	1	1	1	1	1	1	1	1	1	1	1	16
OG0000474	1	1	2	1	1	1	2	1	1	1	1	1	1	1	3	1	2	16
OG0000475	1	1	1	1	1	1	1	1	1	1	2	1	1	1	2	1	1	16
OG0000476	1	0	0	1	1	0	3	1	1	1	1	1	0	0	1	1	0	10
OG0000477	2	2	2	1	2	1	1	1	1	1	1	1	1	1	2	1	1	16
OG0000478	1	1	1	1	0	1	3	1	1	1	1	1	1	1	1	1	1	15
OG0000479	2	2	2	1	2	1	2	1	1	1	2	1	1	1	2	1	1	16
OG0000480	2	1	1	1	1	2	1	1	1	2	2	1	1	1	1	2	1	16
OG0000481	1	1	1	1	1	1	1	2	2	1	2	2	1	1	1	2	1	16
OG0000482	1	1	2	1	1	1	1	2	2	1	1	1	1	2	1	1	1	16
OG0000483	1	2	1	1	2	1	1	2	2	1	1	1	3	1	2	1	0	15
OG0000484	1	1	2	1	1	1	2	1	1	1	1	1	1	1	1	1	1	16
OG0000485	1	1	3	1	1	1	1	1	1	2	1	1	1	1	1	1	2	16
OG0000486	2	1	2	1	1	1	1	1	1	1	1	1	2	2	2	1	1	16
OG0000487	1	1	1	1	1	1	1	1	2	1	2	2	1	1	1	2	1	16
OG0000488	2	1	2	1	1	2	1	1	1	1	1	1	2	2	2	1	1	16
OG0000489	1	1	2	1	1	2	1	1	1	2	1	2	1	1	1	2	1	16
OG0000490	1	1	2	1	1	1	1	2	2	1	1	1	1	1	1	1	1	16
OG0000491	1	1	2	2	1	2	1	1	1	1	0	1	2	2	2	1	1	15
OG0000492	1	1	2	1	1	1	2	1	1	1	2	2	1	1	1	2	1	16
OG0000493	1	1	2	1	1	1	1	1	1	2	2	1	2	2	1	1	1	16
OG0000494	1	1	1	1	1	1	1	1	1	1	1	1	1	1	1	1	1	16
OG0000495	2	1	1	1	1	2	1	1	1	1	1	1	1	1	1	1	1	16
OG0000496	2	2	2	1	1	1	1	1	1	1	1	1	1	1	2	1	1	16
OG0000497	2	2	2	1	1	2	1	1	1	1	1	1	1	1	1	1	1	16
OG0000498	1	1	3	1	1	1	1	1	1	1	0	1	1	1	1	1	2	15
OG0000499	1	1	1	1	1	1	1	1	1	1	2	2	1	1	1	2	1	16
OG0000500	0	1	2	1	1	1	2	1	1	1	1	1	1	2	1	1	1	15
OG0000501	2	2	1	1	1	1	1	1	1	1	1	1	2	2	2	1	1	16
OG0000502	2	1	2	1	1	2	2	1	2	1	1	1	1	1	1	1	1	16
OG0000503	1	1	2	1	1	1	2	1	1	1	1	1	1	1	2	1	1	16
OG0000504	1	1	2	1	1	0	1	1	1	2	3	2	1	1	1	2	1	15
OG0000505	1	1	1	1	1	1	1	1	1	1	1	1	1	1	1	1	1	16
OG0000506	1	1	2	1	1	1	1	1	2	1	1	1	1	1	1	1	1	16
OG0000507	2	2	1	1	1	1	1	1	1	1	1	1	2	2	2	1	1	16
OG0000508	1	1	3	1	1	2	1	1	1	1	1	1	1	1	1	1	3	16
OG0000509	1	1	1	1	1	2	1	1	1	1	1	1	1	1	1	2	1	16
OG0000510	1	1	2	1	1	0	2	1	1	1	1	1	2	2	2	1	1	15
OG0000511	1	1	2	1	1	1	1	1	1	2	2	2	1	1	1	2	1	16
OG0000512	2	1	2	2	1	0	2	1	1	2	2	2	1	1	1	2	1	15
OG0000513	1	0	5	1	1	0	0	1	1	1	2	1	2	2	2	1	1	13
OG0000514	1	1	2	1	2	1	1	1	1	3	2	2	1	1	1	2	1	16
OG0000515	1	1	2	2	1	1	1	3	1	1	2	1	1	1	1	1	1	16
OG0000516	1	1	1	1	1	1	1	1	1	1	1	1	1	1	1	1	1	16
OG0000517	2	2	1	1	1	1	1	1	1	1	1	1	2	2	2	1	1	16
OG0000518	1	1	1	1	1	2	1	1	1	2	2	2	2	1	2	2	1	16
OG0000519	1	1	1	1	2	2	1	1	1	2	1	2	1	1	1	2	1	16
OG0000520	1	0	2	2	2	1	1	2	2	1	1	1	1	1	1	1	1	15
OG0000521	2	1	2	1	1	1	1	2	2	1	2	1	1	1	1	1	1	16
OG0000522	1	2	2	1	1	2	1	1	1	1	1	1	2	2	1	1	1	16
OG0000523	2	2	2	1	1	1	1	1	1	1	1	2	1	1	2	1	1	16
OG0000524	0	1	2	2	1	0	0	1	1	2	2	2	2	2	3	2	1	13
OG0000525	1	1	1	1	1	1	2	1	1	1	1	1	2	2	2	1	1	16
OG0000526	1	1	3	1	1	1	1	1	1	2	2	2	1	1	1	1	1	16
OG0000527	1	1	2	2	2	1	1	1	1	2	2	2	1	1	1	2	1	16
OG0000528	1	1	1	1	1	1	1	1	1	1	1	1	1	1	1	1	1	16
OG0000529	1	1	2	1	1	2	2	1	1	1	2	1	1	1	1	1	1	16
OG0000530	1	0	1	1	2	1	2	1	1	1	2	1	1	1	1	1	1	15
OG0000531	1	2	2	1	1	0	1	1	1	1	1	1	1	1	2	1	1	15
OG0000532	2	2	1	1	1	1	1	1	1	1	1	1	2	2	2	1	1	16
OG0000533	1	1	1	2	1	1	1	1	1	1	1	1	1	1	1	1	1	16
OG0000534	1	1	1	1	1	2	2	2	1	1	1	1	1	2	2	1	1	16
OG0000535	2	2	1	1	1	1	1	1	1	1	1	1	1	2	2	1	1	16
OG0000536	1	1	2	1	1	1	1	1	1	1	1	2	2	1	1	2	1	16
OG0000537	1	1	1	1	1	1	1	2	2	1	1	1	1	1	1	1	1	16
OG0000538	1	2	2	1	1	2	1	1	1	1	1	1	2	2	1	1	1	16
OG0000539	2	2	2	1	1	1	1	1	1	1	1	1	1	1	1	1	1	16
OG0000540	5	2	2	2	0	0	1	4	2	0	1	4	0	0	0	2	0	9
OG0000541	2	1	0	1	0	3	3	0	0	2	1	1	2	1	2	1	0	11
OG0000542	2	2	2	1	1	1	1	1	1	1	1	1	1	1	2	1	1	16
OG0000543	2	2	1	1	1	1	3	1	1	1	1	1	1	1	1	1	1	16
OG0000544	1	1	1	1	1	1	1	1	2	1	2	1	1	1	1	2	1	16
OG0000545	1	2	2	1	2	1	1	1	1	1	1	1	2	1	1	1	1	16
OG0000546	2	2	3	1	1	1	1	1	2	1	1	2	1	1	1	1	1	16
OG0000547	2	2	1	1	1	1	2	1	1	1	1	1	1	1	1	1	2	16
OG0000548	1	1	2	2	2	1	1	1	1	1	2	1	1	1	1	1	1	16
OG0000549	1	1	1	1	1	2	1	1	1	1	1	2	1	1	1	1	1	16
OG0000550	1	1	2	2	1	1	1	1	1	1	1	1	1	1	2	1	1	16
OG0000551	1	1	2	1	1	1	1	1	1	1	1	1	2	1	3	1	1	16
OG0000552	1	1	2	1	1	1	1	1	1	2	1	2	1	1	1	2	1	16
OG0000553	1	2	2	1	1	1	1	1	1	1	1	1	1	2	2	1	1	16
OG0000554	1	1	2	1	1	2	1	1	1	1	1	1	1	2	2	1	1	16
OG0000555	1	1	1	1	1	1	1	2	2	2	2	1	1	1	1	1	1	16
OG0000556	1	1	3	2	1	1	1	2	1	1	1	1	1	1	1	1	1	16
OG0000557	1	1	2	1	1	1	1	1	1	1	1	2	1	2	2	1	1	16
OG0000558	1	1	1	1	1	1	1	1	1	1	1	1	1	1	1	1	2	16
OG0000559	1	1	2	1	1	2	1	1	1	1	1	1	1	1	1	1	1	16
OG0000560	1	1	1	1	1	2	1	1	1	1	1	1	1	1	1	1	1	16
OG0000561	2	2	1	1	1	1	1	1	1	1	1	1	1	2	2	1	1	16
OG0000562	2	2	2	1	1	2	1	1	1	1	1	2	2	1	1	1	1	16
OG0000563	1	1	1	1	1	1	1	1	1	2	2	2	1	1	1	2	1	16
OG0000564	1	1	2	1	1	1	1	1	1	1	1	1	1	1	1	1	2	16
OG0000565	1	1	2	2	2	1	1	1	1	1	1	1	1	1	1	1	1	16
OG0000566	1	1	2	1	1	1	1	1	1	1	2	2	1	1	1	2	1	16
OG0000567	2	2	2	1	1	1	1	1	1	1	1	1	1	1	2	1	1	16
OG0000568	1	1	3	1	1	2	1	1	1	1	1	1	1	1	1	1	1	16
OG0000569	2	2	3	2	0	0	0	2	3	0	1	2	0	0	0	2	1	9
OG0000570	1	1	1	1	1	1	2	1	1	1	2	1	2	2	1	1	1	16
OG0000571	2	1	1	1	1	1	2	1	1	2	1	1	2	2	2	1	1	16
OG0000572	2	2	1	1	1	1	1	1	1	1	0	1	2	1	2	1	1	15
OG0000573	1	1	2	2	1	1	1	1	2	1	1	2	1	1	2	2	1	16
OG0000574	1	1	2	1	1	1	1	1	1	1	1	1	1	1	1	1	2	16
OG0000575	1	1	2	2	1	1	1	1	1	1	1	1	1	1	1	1	1	16
OG0000576	1	1	1	1	1	1	1	1	1	1	1	1	1	1	1	1	4	16
OG0000577	1	1	1	1	1	1	1	1	1	1	1	1	1	1	1	1	1	16
OG0000578	2	1	1	1	1	0	1	1	1	1	1	1	2	2	2	1	1	15
OG0000579	1	1	1	1	1	1	2	1	1	2	1	2	1	1	1	2	1	16
OG0000580	1	1	2	1	1	1	1	1	1	2	1	2	1	1	1	2	1	16
OG0000581	2	2	3	1	1	1	1	1	1	1	1	1	1	1	1	1	1	16
OG0000582	1	1	1	1	1	1	1	1	1	1	1	1	1	1	1	1	1	16
OG0000583	2	0	2	1	1	0	1	2	2	1	2	1	1	2	1	1	1	14
OG0000584	1	1	2	1	2	1	1	2	2	1	1	1	1	1	1	1	1	16
OG0000585	1	1	3	1	1	1	1	1	1	2	2	2	1	1	1	2	1	16
OG0000586	1	1	2	1	1	1	2	1	1	1	1	1	1	1	1	1	1	16
OG0000587	1	1	1	1	1	2	1	1	1	1	1	1	1	1	1	1	1	16
OG0000588	3	2	2	1	2	1	1	1	1	1	1	1	1	2	1	1	1	16
OG0000589	6	4	0	1	1	0	0	0	1	0	0	0	0	0	1	1	4	7
OG0000590	0	1	1	1	1	1	1	1	1	1	1	1	1	1	1	1	1	15
OG0000591	1	1	1	2	2	2	1	2	1	1	1	2	1	1	1	2	1	16
OG0000592	1	1	1	1	1	1	1	1	1	1	1	1	1	1	1	1	1	16
OG0000593	1	1	1	1	1	1	1	1	1	1	1	1	1	1	1	1	1	16
OG0000594	1	1	2	2	1	1	2	1	1	1	1	1	2	1	1	1	1	16
OG0000595	2	2	2	1	1	1	2	1	1	1	1	1	2	2	1	1	1	16
OG0000596	2	2	1	1	1	2	1	1	1	1	1	1	1	1	1	1	1	16
OG0000597	1	2	1	1	1	1	1	1	2	2	1	1	1	2	1	1	1	16
OG0000598	1	3	2	0	1	0	1	1	1	1	1	1	1	1	1	1	2	14
OG0000599	2	2	1	1	1	1	0	2	1	1	1	1	2	2	2	1	1	15
OG0000600	1	1	3	1	1	1	1	2	2	1	1	1	1	1	1	1	1	16
OG0000601	1	0	2	1	1	2	0	1	1	1	1	1	1	1	2	1	1	14
OG0000602	1	1	3	1	1	1	1	1	1	1	1	1	1	1	2	1	1	16
OG0000603	1	1	1	1	1	1	1	1	1	1	1	1	1	1	1	1	1	16
OG0000604	2	1	1	1	1	2	1	1	1	1	1	1	1	1	1	1	1	16
OG0000605	1	1	1	1	1	2	1	1	1	1	1	1	2	1	1	1	1	16
OG0000606	1	1	2	2	2	1	1	1	1	1	1	1	1	2	1	1	1	16
OG0000607	3	1	1	1	1	1	1	1	1	1	1	1	2	1	1	1	1	16
OG0000608	2	1	1	1	1	1	1	1	1	1	2	1	1	2	2	1	1	16
OG0000609	2	1	1	1	1	1	1	1	1	1	1	1	2	2	2	1	1	16
OG0000610	1	1	1	1	1	1	1	1	2	2	1	1	1	2	1	2	2	16
OG0000611	1	1	1	1	1	0	2	1	1	1	1	1	2	2	2	1	1	15
OG0000612	1	0	1	1	2	1	2	1	1	1	1	1	1	2	1	1	2	15
OG0000613	1	1	1	1	1	1	1	1	1	1	1	1	1	1	1	1	1	16
OG0000614	1	1	1	1	1	1	1	1	1	1	1	1	1	1	1	1	1	16
OG0000615	1	1	2	1	1	2	1	1	1	1	1	1	1	1	1	1	1	16
OG0000616	1	2	1	1	1	1	1	1	1	1	1	1	2	2	2	1	1	16
OG0000617	2	2	1	1	1	1	1	1	1	2	1	1	1	1	1	2	1	16
OG0000618	1	1	2	1	1	1	1	1	1	2	2	1	1	1	1	2	1	16
OG0000619	1	2	1	1	1	2	2	1	1	1	1	1	1	2	2	1	1	16
OG0000620	2	1	1	1	1	1	2	1	1	1	1	1	1	2	2	1	1	16
OG0000621	1	1	2	1	1	1	1	1	1	1	1	1	1	1	1	1	1	16
OG0000622	1	1	2	1	1	1	1	1	1	1	1	1	1	1	1	1	1	16
OG0000623	1	2	1	1	1	1	1	1	1	1	2	1	1	1	2	1	1	16
OG0000624	1	1	1	2	2	1	1	2	2	1	1	1	1	1	1	1	1	16
OG0000625	1	1	1	2	1	1	2	1	1	1	1	1	1	1	1	1	2	16
OG0000626	1	1	1	1	2	1	1	2	2	1	1	1	1	1	0	2	3	15
OG0000627	1	2	2	2	1	1	1	1	1	1	1	1	1	1	1	1	1	16
OG0000628	1	1	2	1	2	1	1	2	2	1	1	1	1	1	2	1	1	16
OG0000629	2	1	2	1	1	1	2	1	1	1	1	1	1	1	1	1	2	16
OG0000630	1	1	1	1	1	1	1	1	1	1	1	3	1	1	1	3	1	16
OG0000631	1	1	2	2	1	2	2	1	1	1	1	1	1	1	1	1	1	16
OG0000632	1	1	2	1	1	1	1	1	1	1	1	1	1	1	1	1	2	16
OG0000633	1	1	2	2	1	2	1	1	1	1	2	1	1	1	2	1	1	16
OG0000634	1	1	2	2	2	1	2	1	1	1	1	1	1	2	1	1	1	16
OG0000635	1	1	3	1	1	2	1	1	1	1	1	1	2	1	2	1	1	16
OG0000636	1	1	3	1	1	1	1	1	1	1	1	1	1	2	2	1	1	16
OG0000637	1	1	1	1	2	1	1	2	2	1	1	1	1	2	1	1	1	16
OG0000638	1	1	2	2	1	1	1	1	1	1	1	1	1	1	1	1	1	16
OG0000639	1	1	1	1	1	2	1	1	1	1	1	1	1	1	3	1	1	16
OG0000640	1	1	2	1	1	1	1	1	1	1	2	2	1	1	1	2	1	16
OG0000641	1	1	3	1	1	2	1	1	1	1	1	1	1	1	1	1	1	16
OG0000642	1	1	2	2	2	1	1	2	1	1	2	1	1	1	1	1	1	16
OG0000643	2	2	2	1	1	1	1	1	1	1	2	1	1	1	1	1	1	16
OG0000644	1	1	1	1	1	1	1	2	2	2	2	2	1	1	1	2	1	16
OG0000645	1	1	3	1	1	1	1	1	1	1	1	1	1	1	1	1	1	16
OG0000646	2	1	2	3	1	1	1	1	1	1	1	1	1	1	1	1	1	16
OG0000647	1	1	1	1	1	1	1	1	1	2	1	1	2	1	1	1	1	16
OG0000648	0	1	1	2	1	1	1	2	2	1	1	1	1	1	1	1	2	15
OG0000649	1	1	2	1	1	1	1	1	1	1	2	2	1	1	1	2	1	16
OG0000650	2	2	1	1	1	2	2	1	1	1	1	1	2	2	2	1	1	16
OG0000651	1	1	1	1	1	1	1	1	1	2	1	1	1	1	1	1	2	16
OG0000652	1	1	1	2	1	1	1	1	1	1	1	1	1	1	1	1	1	16
OG0000653	1	1	1	1	1	1	1	1	1	1	2	2	0	1	1	2	1	15
OG0000654	1	2	0	1	1	1	2	1	1	1	1	1	3	2	2	1	1	15
OG0000655	3	2	3	2	2	0	0	1	1	1	1	1	1	1	0	1	1	13
OG0000656	2	2	0	2	1	1	2	1	1	1	1	1	2	2	2	1	1	15
OG0000657	1	1	2	1	1	1	1	1	2	1	2	2	1	1	1	1	1	16
OG0000658	1	1	2	1	1	1	1	2	2	1	1	2	1	1	1	2	2	16
OG0000659	0	0	0	1	2	0	0	2	1	1	2	2	0	0	0	2	1	8
OG0000660	1	1	1	2	1	1	1	1	1	1	2	2	1	1	1	2	1	16
OG0000661	2	1	1	1	1	1	1	1	1	1	2	1	1	2	2	1	1	16
OG0000662	1	1	3	1	1	1	2	1	1	1	1	1	1	1	1	1	1	16
OG0000663	1	1	1	1	2	1	1	1	1	1	1	1	1	1	1	1	2	16
OG0000664	2	1	2	1	1	2	2	2	2	1	1	1	1	1	1	1	1	16
OG0000665	1	1	2	1	1	1	2	1	1	1	1	1	1	1	1	1	1	16
OG0000666	1	1	2	1	1	1	1	1	1	1	1	1	1	1	1	1	1	16
OG0000667	1	1	3	2	1	1	1	1	1	1	1	1	1	1	1	1	1	16
OG0000668	1	1	3	2	1	1	1	1	1	1	1	1	1	1	1	1	1	16
OG0000669	1	1	1	1	1	1	1	1	1	1	1	1	1	1	1	1	1	16
OG0000670	1	1	3	1	1	1	1	1	1	1	1	1	1	1	1	1	1	16
OG0000671	0	0	3	1	2	2	2	3	3	1	2	1	0	0	0	1	1	11
OG0000672	1	1	1	1	1	1	1	1	1	2	2	1	1	1	1	2	1	16
OG0000673	1	1	3	1	1	1	1	1	1	1	1	1	1	1	1	1	1	16
OG0000674	1	2	2	1	1	2	1	1	1	1	1	1	1	1	1	1	1	16
OG0000675	1	1	1	1	1	2	1	1	1	1	1	1	1	2	1	1	1	16
OG0000676	1	2	1	1	1	1	1	1	1	1	1	1	2	2	1	1	1	16
OG0000677	1	0	2	2	1	1	0	2	3	1	1	1	1	1	1	1	2	14
OG0000678	1	1	3	1	1	1	1	1	1	1	2	1	1	1	1	1	1	16
OG0000679	1	1	1	1	2	1	1	2	2	1	0	1	1	1	1	1	1	15
OG0000680	1	1	2	1	1	1	1	1	1	1	1	1	1	1	1	1	1	16
OG0000681	1	1	2	2	1	1	2	1	1	1	1	1	1	1	1	1	1	16
OG0000682	1	1	2	1	1	1	1	2	2	1	1	1	1	1	1	1	1	16
OG0000683	1	1	1	1	1	2	1	1	1	1	1	1	1	2	2	1	1	16
OG0000684	1	1	3	1	1	1	1	1	1	1	1	1	1	1	1	1	1	16
OG0000685	1	1	2	1	1	1	1	1	1	1	1	1	1	1	1	2	1	16
OG0000686	1	1	3	1	1	1	1	1	1	1	2	1	1	1	1	1	1	16
OG0000687	1	1	2	2	2	1	1	1	1	1	1	1	1	1	1	1	1	16
OG0000688	2	1	1	1	1	1	1	2	2	1	1	1	1	1	1	1	1	16
OG0000689	1	1	1	1	1	1	1	1	1	1	1	1	1	1	1	1	1	16
OG0000690	1	1	1	1	1	0	3	1	1	1	1	1	1	1	1	1	1	15
OG0000691	1	1	2	1	1	1	1	1	1	1	1	1	1	1	1	1	1	16
OG0000692	1	1	1	3	1	1	3	2	1	1	1	1	1	1	1	1	1	16
OG0000693	1	1	2	1	1	1	1	1	1	1	1	1	1	1	1	1	1	16
OG0000694	1	1	1	1	1	1	1	1	1	1	1	1	1	1	1	1	1	16
OG0000695	2	2	1	1	1	1	1	1	1	1	1	1	1	1	2	1	1	16
OG0000696	1	1	1	1	1	1	1	1	1	1	1	1	1	1	3	1	2	16
OG0000697	1	2	1	1	1	1	1	1	1	1	1	1	1	2	2	1	1	16
OG0000698	1	1	1	1	1	1	1	1	1	1	1	1	1	1	1	1	1	16
OG0000699	1	1	1	1	1	1	1	1	1	1	1	1	1	1	1	1	1	16
OG0000700	1	1	1	3	1	0	1	1	1	1	1	1	1	1	1	1	1	15
OG0000701	2	1	2	1	2	1	0	0	0	1	1	1	1	1	1	1	1	13
OG0000702	1	1	2	2	1	1	1	2	2	1	1	1	1	1	1	1	2	16
OG0000703	1	1	2	1	1	1	1	1	1	1	1	1	1	1	2	1	1	16
OG0000704	1	2	2	1	1	1	1	1	1	1	1	1	1	1	1	1	1	16
OG0000705	1	1	2	1	1	1	1	1	1	1	1	1	1	1	1	1	3	16
OG0000706	1	2	2	2	2	1	1	1	1	1	1	1	1	1	1	1	1	16
OG0000707	1	1	1	1	2	1	2	1	2	1	1	1	1	1	1	1	1	16
OG0000708	1	1	2	1	1	1	1	1	1	1	1	1	1	1	1	1	2	16
OG0000709	1	1	1	1	1	1	1	2	1	1	1	2	1	1	1	2	1	16
OG0000710	2	1	1	1	1	1	1	1	2	1	2	1	1	1	1	1	1	16
OG0000711	1	2	1	2	1	1	1	2	2	1	2	1	1	1	1	1	1	16
OG0000712	1	1	2	1	2	1	1	1	2	2	1	1	1	1	1	2	1	16
OG0000713	1	1	1	1	1	1	1	1	1	1	1	1	1	1	1	1	2	16
OG0000714	1	1	1	1	1	1	1	1	1	1	1	1	1	1	1	1	1	16
OG0000715	1	0	0	3	0	0	0	2	2	2	0	1	1	1	1	1	4	10
OG0000716	1	1	2	1	1	1	1	2	1	2	1	1	1	1	1	1	1	16
OG0000717	2	1	1	1	1	0	2	2	2	1	1	1	1	2	2	1	1	15
OG0000718	2	1	1	2	1	1	1	1	1	2	1	1	1	1	1	1	1	16
OG0000719	2	1	2	1	1	1	1	2	1	1	1	1	2	1	1	1	1	16
OG0000720	1	1	2	1	1	1	1	1	1	1	1	1	1	1	1	1	1	16
OG0000721	0	0	1	1	1	1	1	1	1	1	3	1	0	0	0	1	1	11
OG0000722	1	1	1	1	1	0	1	1	1	1	1	1	1	1	1	1	1	15
OG0000723	1	1	2	1	1	1	1	1	1	1	1	1	1	1	1	1	1	16
OG0000724	1	1	1	1	1	1	1	1	1	1	1	1	1	1	1	1	1	16
OG0000725	2	2	1	1	1	1	1	1	4	0	1	1	0	0	0	2	2	12
OG0000726	1	1	3	1	1	1	1	1	1	1	1	1	1	1	1	1	2	16
OG0000727	1	1	1	1	1	1	1	1	1	3	1	1	1	1	1	1	1	16
OG0000728	1	2	1	1	1	1	1	1	1	1	1	1	1	1	1	1	1	16
OG0000729	1	1	3	1	1	1	1	1	1	1	1	1	1	1	1	1	1	16
OG0000730	2	2	1	1	1	1	1	1	1	1	2	1	2	1	1	1	1	16
OG0000731	1	1	1	1	1	1	1	1	1	1	2	1	1	1	1	1	1	16
OG0000732	1	1	2	1	2	1	1	1	1	1	1	2	1	1	1	1	1	16
OG0000733	1	1	1	1	1	1	1	2	2	1	1	1	1	1	1	1	2	16
OG0000734	1	1	3	1	1	1	1	1	1	2	1	1	1	1	1	1	1	16
OG0000735	1	2	2	1	2	0	1	1	0	1	1	1	2	2	1	1	1	14
OG0000736	1	1	1	1	1	1	1	1	1	1	1	1	1	2	1	1	1	16
OG0000737	1	1	2	1	1	2	1	1	1	1	1	1	1	1	1	1	1	16
OG0000738	1	1	2	1	2	1	1	1	2	1	1	1	1	1	1	1	1	16
OG0000739	1	1	2	1	1	1	1	1	1	1	1	1	1	1	1	1	1	16
OG0000740	1	1	2	1	0	1	1	1	1	1	1	1	1	1	1	1	1	15
OG0000741	1	1	1	1	1	1	1	1	1	2	2	2	1	1	1	1	1	16
OG0000742	1	1	2	1	1	1	1	1	1	1	1	1	1	1	1	1	1	16
OG0000743	1	1	1	1	1	1	1	1	1	1	1	1	1	1	1	1	1	16
OG0000744	3	0	4	2	0	0	0	0	0	0	1	3	0	0	0	1	5	6
OG0000745	1	1	1	1	1	1	1	1	1	2	1	2	1	1	1	2	1	16
OG0000746	1	1	2	1	1	1	1	1	1	1	1	1	1	1	2	2	1	16
OG0000747	1	1	2	1	1	1	1	1	1	1	1	1	1	1	1	1	2	16
OG0000748	1	1	1	1	1	1	1	1	1	1	1	1	1	1	1	1	2	16
OG0000749	1	1	1	1	1	1	1	1	1	2	1	1	1	1	1	2	1	16
OG0000750	1	1	3	1	1	1	2	1	1	1	1	1	1	2	1	1	1	16
OG0000751	1	1	3	1	1	1	1	1	1	1	1	1	1	1	1	1	1	16
OG0000752	1	1	2	1	1	1	1	1	1	1	3	1	1	1	1	1	1	16
OG0000753	1	1	1	1	1	1	1	1	1	1	1	1	1	1	1	1	1	16
OG0000754	1	2	1	1	1	2	1	1	2	1	1	1	1	1	1	1	1	16
OG0000755	1	1	1	1	1	1	1	1	1	1	1	1	1	1	1	1	1	16
OG0000756	1	1	2	1	1	1	1	1	1	1	1	1	1	1	1	1	1	16
OG0000757	1	1	2	1	1	1	0	1	1	1	1	1	2	2	2	1	1	15
OG0000758	1	1	1	1	1	1	1	1	1	1	2	1	1	1	1	1	1	16
OG0000759	1	1	3	1	1	1	1	1	1	1	1	1	1	1	1	1	1	16
OG0000760	1	2	2	1	1	1	1	1	1	1	1	1	1	1	2	1	1	16
OG0000761	1	1	3	2	1	1	1	1	1	1	1	1	1	1	1	1	1	16
OG0000762	1	1	1	1	1	1	1	1	1	1	1	1	1	1	1	1	1	16
OG0000763	1	1	1	1	1	1	1	1	1	1	1	1	1	1	1	1	1	16
OG0000764	1	1	1	1	1	1	1	1	1	1	1	1	1	1	1	1	1	16
OG0000765	1	1	1	1	1	1	1	1	1	1	1	1	1	1	1	1	1	16
OG0000766	0	0	2	3	2	0	0	1	1	2	2	2	1	1	1	2	2	12
OG0000767	1	2	1	1	1	3	1	1	1	1	1	1	1	1	1	1	1	16
OG0000768	1	2	1	1	1	1	1	1	1	1	1	1	2	2	1	1	1	16
OG0000769	1	1	1	1	1	1	2	1	1	1	1	1	1	1	1	1	1	16
OG0000770	1	1	3	1	1	1	1	1	1	1	1	1	1	1	1	1	1	16
OG0000771	1	1	1	1	1	1	1	1	1	1	1	1	1	2	1	1	1	16
OG0000772	2	2	1	0	1	2	1	2	2	2	1	1	0	1	0	2	1	13
OG0000773	1	1	1	1	2	1	1	1	1	1	1	1	2	2	1	1	1	16
OG0000774	1	1	1	1	1	1	2	2	2	1	1	1	1	1	1	1	1	16
OG0000775	1	1	1	1	1	1	2	1	1	1	1	1	1	1	1	1	1	16
OG0000776	1	1	1	1	1	2	1	1	1	2	1	2	1	1	1	1	1	16
OG0000777	2	2	2	1	1	1	1	1	1	1	1	1	1	1	1	1	1	16
OG0000778	1	1	2	1	1	1	1	1	1	1	2	2	1	1	1	1	1	16
OG0000779	1	1	1	1	1	1	1	1	1	2	1	2	1	1	1	2	1	16
OG0000780	1	1	1	1	1	1	1	1	1	1	2	2	1	1	1	2	1	16
OG0000781	1	2	2	1	1	1	1	1	1	1	1	1	1	1	2	1	1	16
OG0000782	1	1	2	1	1	1	1	2	2	1	1	1	1	1	1	1	1	16
OG0000783	2	2	1	1	1	1	1	1	1	1	1	1	1	1	1	1	1	16
OG0000784	1	1	2	1	1	1	1	1	1	1	1	1	1	1	1	1	1	16
OG0000785	1	1	2	1	1	0	2	1	1	1	1	2	1	1	1	2	1	15
OG0000786	1	1	2	1	1	1	1	1	1	1	2	1	1	1	2	1	1	16
OG0000787	2	1	1	1	1	1	2	1	1	1	1	1	1	1	1	1	1	16
OG0000788	1	1	2	1	1	1	1	1	1	1	1	1	1	2	2	1	1	16
OG0000789	1	1	2	1	1	2	1	1	1	1	1	1	1	1	1	1	1	16
OG0000790	1	1	1	1	1	1	1	1	1	1	1	2	1	1	1	1	1	16
OG0000791	1	1	1	1	1	1	1	1	1	1	1	1	1	1	1	1	1	16
OG0000792	1	1	1	1	1	1	1	1	1	1	1	1	2	2	2	1	1	16
OG0000793	2	1	1	1	1	1	1	1	1	1	1	1	1	2	2	1	1	16
OG0000794	1	1	2	1	1	0	1	1	1	1	1	1	1	1	1	1	1	15
OG0000795	2	1	2	1	1	0	2	1	1	1	1	1	1	1	2	1	1	15
OG0000796	1	2	1	1	1	1	1	1	1	1	1	1	1	1	1	1	1	16
OG0000797	0	2	4	1	2	0	2	2	2	0	0	0	2	1	3	0	1	10
OG0000798	3	1	1	1	1	1	1	1	1	1	1	1	1	1	1	1	1	16
OG0000799	1	1	3	1	1	2	1	1	1	1	1	1	1	1	1	1	1	16
OG0000800	2	1	2	1	1	1	1	1	1	1	1	1	2	2	2	1	1	16
OG0000801	1	1	2	2	2	2	1	1	2	1	1	1	1	1	1	1	1	16
OG0000802	1	1	2	1	1	1	1	1	1	1	1	1	1	1	1	1	1	16
OG0000803	1	1	2	1	1	1	1	1	1	1	1	1	1	2	2	1	1	16
OG0000804	1	1	1	2	2	1	1	1	1	1	2	1	1	2	1	1	1	16
OG0000805	1	1	2	2	1	1	1	1	1	1	2	1	1	2	2	1	1	16
OG0000806	1	1	1	1	1	1	1	1	1	1	1	1	2	1	1	1	2	16
OG0000807	1	1	1	1	1	1	2	1	1	1	1	1	1	1	1	1	1	16
OG0000808	1	1	1	2	1	1	1	1	1	1	1	1	1	1	1	1	1	16
OG0000809	1	1	3	1	1	1	1	1	1	1	1	1	1	1	1	1	1	16
OG0000810	1	1	2	1	1	1	1	1	1	1	1	1	1	1	1	1	1	16
OG0000811	1	0	1	2	1	1	0	2	2	2	2	2	0	0	0	4	1	11
OG0000812	1	1	1	1	1	1	1	1	2	2	2	2	1	1	1	2	1	16
OG0000813	1	1	1	1	1	1	1	1	1	1	2	1	1	1	1	1	1	16
OG0000814	1	1	4	1	1	1	1	1	1	1	1	1	1	1	1	1	1	16
OG0000815	1	1	2	1	1	1	1	1	1	2	2	1	1	1	1	1	1	16
OG0000816	1	1	2	1	1	1	1	1	1	1	1	2	2	1	1	1	1	16
OG0000817	1	1	1	1	1	1	1	1	1	1	1	1	1	1	1	1	1	16
OG0000818	1	1	3	1	1	1	1	1	1	1	1	1	1	1	1	1	1	16
OG0000819	1	1	1	1	1	1	1	1	1	1	2	2	1	1	1	2	1	16
OG0000820	2	2	1	1	1	1	1	1	1	1	1	1	1	1	2	1	1	16
OG0000821	1	1	1	1	1	2	1	1	1	1	1	1	1	1	1	1	1	16
OG0000822	1	1	2	1	1	1	2	1	1	1	1	1	1	1	1	1	1	16
OG0000823	1	2	3	1	2	0	2	1	1	1	1	1	1	1	2	1	1	15
OG0000824	1	1	3	1	1	1	1	1	1	1	1	1	1	1	1	1	1	16
OG0000825	1	1	2	2	1	1	1	1	1	1	1	1	1	1	1	2	1	16
OG0000826	1	2	1	1	1	1	1	1	1	1	1	1	1	1	1	1	1	16
OG0000827	1	1	2	2	2	1	1	1	1	1	1	1	1	1	1	1	1	16
OG0000828	1	1	1	1	1	1	1	1	1	2	1	2	1	1	1	2	1	16
OG0000829	1	1	2	2	1	1	2	1	1	1	1	1	1	1	1	1	1	16
OG0000830	1	2	2	1	1	1	1	1	1	1	1	1	1	2	1	1	1	16
OG0000831	1	1	2	1	1	1	1	1	1	1	1	1	2	1	1	1	1	16
OG0000832	1	1	1	1	1	2	1	1	1	1	1	1	1	1	1	1	1	16
OG0000833	1	1	3	2	1	0	1	1	1	1	1	1	1	1	1	1	1	15
OG0000834	0	0	3	2	2	1	1	2	2	1	1	2	1	1	1	2	1	14
OG0000835	2	1	1	1	2	2	1	1	1	2	1	1	1	2	1	1	1	16
OG0000836	1	1	2	2	2	1	2	1	1	1	2	1	1	1	1	1	1	16
OG0000837	1	1	1	1	1	1	1	1	1	1	1	1	1	1	1	1	2	16
OG0000838	1	1	3	2	1	1	1	1	1	1	1	1	1	1	1	1	1	16
OG0000839	1	1	2	2	2	1	1	1	1	1	1	1	1	1	1	1	1	16
OG0000840	1	1	1	1	1	1	1	1	1	2	2	2	1	1	2	2	1	16
OG0000841	1	1	1	1	1	0	1	2	2	1	1	1	1	1	1	1	1	15
OG0000842	1	1	2	1	1	1	1	1	1	1	1	1	1	1	1	1	1	16
OG0000843	2	1	2	1	1	1	1	1	1	1	1	1	1	1	1	1	1	16
OG0000844	1	1	1	1	1	1	1	1	1	1	1	1	1	1	1	1	1	16
OG0000845	1	1	2	1	1	1	1	1	1	1	1	1	1	1	1	1	1	16
OG0000846	1	1	1	1	1	1	1	1	1	1	1	1	1	1	1	1	1	16
OG0000847	1	1	1	1	1	1	1	1	1	1	1	1	1	1	1	1	1	16
OG0000848	1	1	3	1	3	1	1	1	1	1	1	1	1	1	1	1	1	16
OG0000849	0	0	3	1	1	0	1	2	2	1	1	1	0	0	1	2	2	11
OG0000850	1	1	3	1	1	1	2	1	1	1	1	1	1	1	1	1	1	16
OG0000851	1	1	1	2	2	0	1	1	1	1	1	1	1	2	1	1	1	15
OG0000852	1	1	1	1	1	2	2	1	1	1	1	1	1	1	1	1	1	16
OG0000853	1	1	1	1	1	1	1	1	1	1	1	1	2	2	2	1	1	16
OG0000854	2	2	0	1	1	1	2	1	1	1	1	1	2	2	2	1	1	15
OG0000855	3	1	1	1	2	1	1	1	1	1	1	1	1	1	1	1	2	16
OG0000856	1	1	1	1	1	1	1	1	1	1	1	1	2	2	2	1	1	16
OG0000857	1	1	3	1	1	1	1	1	1	1	1	1	1	1	1	1	1	16
OG0000858	1	1	2	1	1	1	1	1	1	1	1	1	1	1	1	1	1	16
OG0000859	1	1	1	1	1	2	1	1	1	1	1	1	1	1	1	1	1	16
OG0000860	2	1	2	1	1	1	1	1	1	1	1	2	1	1	1	1	1	16
OG0000861	1	1	2	1	1	1	1	1	1	1	1	1	1	1	1	1	1	16
OG0000862	2	2	1	1	1	0	0	2	2	1	1	1	2	1	2	1	2	14
OG0000863	1	1	1	1	1	3	0	0	0	1	2	1	2	1	1	1	2	13
OG0000864	1	2	2	1	1	1	1	1	1	1	1	1	1	1	1	1	1	16
OG0000865	1	1	1	1	1	1	2	1	1	1	1	1	2	2	1	1	1	16
OG0000866	1	1	2	1	2	1	1	1	1	1	1	1	1	2	1	1	1	16
OG0000867	1	1	1	1	1	2	1	1	1	1	2	1	1	1	1	1	1	16
OG0000868	1	1	3	1	1	1	1	1	1	1	1	1	1	1	1	1	1	16
OG0000869	1	1	2	1	1	3	1	1	1	1	1	1	1	1	1	1	1	16
OG0000870	2	2	2	1	1	1	1	1	1	1	1	1	1	1	1	1	1	16
OG0000871	2	1	1	1	1	1	1	1	1	1	1	1	1	1	1	1	1	16
OG0000872	1	1	3	1	1	1	2	1	1	1	1	1	1	1	1	1	1	16
OG0000873	1	1	1	1	1	1	1	2	2	2	1	1	1	1	1	1	1	16
OG0000874	1	1	1	1	1	1	1	1	1	1	1	1	1	1	1	1	1	16
OG0000875	2	2	1	1	1	1	1	1	1	1	1	1	2	1	1	1	1	16
OG0000876	1	1	2	1	1	1	1	1	1	1	1	1	1	1	1	1	0	15
OG0000877	1	1	1	1	1	1	1	1	1	1	1	1	1	1	1	1	1	16
OG0000878	1	1	1	2	1	1	1	1	1	2	2	2	1	1	1	1	1	16
OG0000879	1	1	2	1	1	1	1	0	0	1	1	1	1	1	1	1	2	14
OG0000880	1	1	2	1	1	1	1	1	1	1	1	1	1	1	1	1	1	16
OG0000881	1	1	2	1	1	1	1	1	1	1	1	1	1	1	1	1	1	16
OG0000882	1	1	1	1	1	1	1	1	1	1	1	1	1	1	1	1	1	16
OG0000883	1	1	1	1	1	1	1	1	1	1	1	1	1	1	1	1	1	16
OG0000884	1	1	3	1	1	1	1	1	1	1	1	1	1	1	1	1	1	16
OG0000885	1	1	3	1	1	1	1	1	1	1	1	1	1	1	1	1	1	16
OG0000886	1	1	2	1	1	1	1	1	1	1	1	1	1	1	1	1	1	16
OG0000887	1	1	2	1	1	1	2	1	2	1	1	1	1	1	2	1	1	16
OG0000888	1	1	3	1	1	1	1	1	1	1	1	1	1	1	1	1	1	16
OG0000889	1	1	2	1	1	1	1	1	1	1	1	1	1	1	1	2	1	16
OG0000890	1	1	2	1	1	1	1	1	1	1	2	1	1	1	1	1	1	16
OG0000891	1	1	2	1	1	1	1	1	1	1	1	1	1	1	1	1	1	16
OG0000892	1	1	1	2	2	1	1	1	1	1	2	1	2	1	1	1	1	16
OG0000893	1	1	1	1	1	1	1	1	1	1	1	1	1	1	1	1	1	16
OG0000894	1	1	1	1	1	1	1	1	1	1	1	1	1	1	1	1	1	16
OG0000895	1	2	1	1	1	1	1	1	1	1	1	1	1	1	3	1	1	16
OG0000896	1	1	1	1	1	1	1	1	1	1	1	1	1	1	1	1	1	16
OG0000897	1	1	1	1	1	1	1	1	1	1	1	1	1	1	1	1	1	16
OG0000898	1	1	1	1	1	1	1	1	1	1	1	1	1	1	1	2	1	16
OG0000899	1	1	3	1	1	1	1	1	1	1	1	1	1	1	1	1	1	16
OG0000900	1	1	1	1	1	2	1	1	1	1	1	1	2	1	1	1	1	16
OG0000901	1	1	3	1	1	1	1	1	1	1	1	1	1	1	1	1	1	16
OG0000902	1	1	1	1	1	1	1	1	1	1	1	1	1	1	1	1	1	16
OG0000903	1	1	1	1	1	1	1	1	2	1	1	1	1	1	1	1	1	16
OG0000904	1	1	2	1	1	1	1	1	1	1	1	1	1	1	1	1	1	16
OG0000905	1	1	1	1	1	1	1	1	1	1	1	1	1	1	1	1	1	16
OG0000906	1	1	1	1	1	1	1	1	1	1	1	1	1	1	1	1	1	16
OG0000907	2	1	2	1	1	1	1	1	1	1	1	1	1	1	1	1	1	16
OG0000908	1	1	3	1	1	1	1	1	1	1	1	1	1	1	1	1	1	16
OG0000909	1	1	1	2	1	1	2	1	1	1	1	1	1	1	1	1	1	16
OG0000910	1	1	3	1	1	1	1	1	1	1	1	1	1	1	1	1	1	16
OG0000911	1	1	3	1	1	1	1	1	1	1	1	1	1	1	1	1	1	16
OG0000912	1	1	3	1	1	1	1	1	1	1	1	1	1	1	1	1	1	16
OG0000913	1	1	2	1	1	1	1	1	1	1	2	1	1	1	1	1	1	16
OG0000914	1	1	2	1	1	1	1	1	1	1	1	1	1	1	1	1	1	16
OG0000915	0	0	5	1	1	1	1	1	1	1	1	1	1	1	1	1	1	14
OG0000916	1	1	2	1	1	1	2	1	1	1	1	1	1	1	1	1	1	16
OG0000917	3	1	1	1	1	1	1	1	1	1	1	1	1	1	1	1	1	16
OG0000918	1	1	1	1	1	1	1	1	2	1	2	1	1	1	1	1	1	16
OG0000919	1	1	3	1	1	1	1	1	1	1	1	1	1	1	1	1	1	16
OG0000920	1	1	2	1	1	1	1	1	1	1	1	1	1	1	1	1	1	16
OG0000921	1	2	1	1	1	1	1	1	1	1	2	1	1	1	1	1	1	16
OG0000922	1	1	3	1	1	1	1	1	1	1	1	1	1	1	1	1	1	16
OG0000923	1	1	1	1	1	1	1	1	1	1	1	1	1	1	1	1	1	16
OG0000924	1	1	2	1	1	1	1	1	1	1	1	1	1	1	1	1	1	16
OG0000925	1	1	2	1	1	1	1	1	1	1	2	1	1	1	1	1	1	16
OG0000926	1	1	1	1	1	1	1	1	1	1	1	1	1	1	1	1	1	16
OG0000927	1	1	1	1	1	1	2	1	1	1	1	1	1	1	1	1	1	16
OG0000928	1	1	1	1	1	1	1	1	1	1	1	1	1	1	1	1	1	16
OG0000929	1	2	1	1	1	2	1	1	1	1	1	1	1	1	1	1	1	16
OG0000930	1	1	3	1	1	1	1	1	1	1	1	1	1	1	1	1	1	16
OG0000931	1	1	1	1	1	1	1	1	1	1	1	1	1	1	1	1	1	16
OG0000932	1	1	2	1	1	1	1	1	1	1	1	1	1	1	1	1	2	16
OG0000933	1	1	2	1	2	1	1	1	1	1	1	1	1	1	1	1	1	16
OG0000934	1	1	1	1	1	1	1	1	1	1	1	1	2	1	1	1	1	16
OG0000935	1	1	1	1	1	2	2	1	1	1	1	1	1	1	1	1	1	16
OG0000936	1	1	3	1	1	1	1	1	1	1	1	1	1	1	1	1	1	16
OG0000937	1	1	3	1	1	1	1	1	1	1	1	1	1	1	1	1	1	16
OG0000938	1	1	3	1	1	1	1	1	1	1	1	1	1	1	1	1	1	16
OG0000939	1	1	1	1	1	1	1	1	1	1	1	1	1	1	1	1	1	16
OG0000940	1	1	1	1	1	1	1	1	1	1	1	1	1	1	1	1	1	16
OG0000941	1	1	3	1	1	1	1	1	1	1	1	1	1	1	1	1	1	16
OG0000942	1	1	1	1	1	2	1	1	1	1	1	1	1	1	1	1	1	16
OG0000943	1	1	1	1	2	1	1	1	1	1	1	2	1	1	1	1	1	16
OG0000944	1	1	3	1	1	1	1	1	1	1	1	1	1	1	1	1	1	16
OG0000945	1	1	1	1	1	1	1	1	1	1	1	1	1	1	1	2	1	16
OG0000946	1	1	2	1	1	1	1	1	2	1	1	1	1	1	1	1	1	16
OG0000947	1	1	1	1	1	1	1	1	1	1	1	1	1	1	1	1	1	16
OG0000948	1	1	2	1	1	1	1	1	2	1	1	1	1	1	1	1	1	16
OG0000949	1	1	2	2	1	1	1	1	1	1	1	1	1	1	1	1	1	16
OG0000950	1	1	1	2	1	2	1	1	2	1	2	1	1	1	1	1	1	16
OG0000951	1	1	1	1	1	1	1	1	1	1	1	1	1	1	1	1	1	16
OG0000952	1	1	2	1	1	1	1	2	1	1	1	1	1	1	1	1	1	16
OG0000953	1	1	3	1	1	1	1	1	1	1	1	1	1	1	1	1	1	16
OG0000954	1	1	1	1	1	1	1	1	1	1	1	1	1	1	1	1	1	16
OG0000955	1	1	1	1	1	1	1	1	1	1	1	1	1	1	1	1	1	16
OG0000956	1	1	1	1	1	1	1	1	1	1	1	1	1	1	1	1	1	16
OG0000957	1	1	3	1	1	1	1	1	1	1	1	1	1	1	1	1	1	16
OG0000958	1	1	3	1	1	1	1	1	1	1	1	1	1	1	1	1	1	16
OG0000959	1	1	1	1	1	1	2	2	2	1	1	1	1	1	1	1	1	16
OG0000960	1	1	3	1	1	1	1	1	1	1	1	1	1	1	1	1	1	16
OG0000961	2	1	2	1	1	1	1	1	1	1	1	1	1	1	1	1	1	16
OG0000962	2	1	1	1	1	1	1	1	1	1	1	1	1	1	1	1	1	16
OG0000963	1	0	0	1	1	1	1	1	1	2	2	1	1	2	2	2	1	14
OG0000964	1	1	1	1	1	1	1	1	1	1	1	1	1	1	1	1	1	16
OG0000965	1	1	3	1	1	1	1	1	1	1	1	1	1	1	1	1	1	16
OG0000966	1	1	1	1	1	1	2	1	1	1	1	1	1	1	1	1	1	16
OG0000967	1	1	2	2	1	1	1	1	1	1	1	1	1	1	1	1	1	16
OG0000968	1	1	2	1	1	1	1	1	1	1	1	1	1	1	1	1	1	16
OG0000969	1	1	2	1	2	1	1	1	1	1	1	1	1	1	1	1	1	16
OG0000970	1	1	2	1	1	1	2	1	1	1	1	2	1	1	1	1	1	16
OG0000971	1	1	3	1	1	1	1	1	1	1	1	1	1	1	1	1	1	16
OG0000972	1	1	3	1	1	1	1	1	1	1	1	1	1	1	1	1	1	16
OG0000973	1	1	1	1	1	1	1	1	1	1	1	1	2	1	1	1	1	16
OG0000974	2	1	3	2	2	1	1	0	0	1	1	1	1	0	1	1	1	13
OG0000975	1	1	2	1	1	1	1	1	2	1	1	1	1	1	1	1	1	16
OG0000976	1	1	2	1	1	1	1	1	1	1	1	1	1	1	1	1	1	16
OG0000977	1	1	3	1	1	1	1	1	1	1	1	1	1	1	1	1	1	16
OG0000978	1	1	1	1	1	1	1	1	1	1	1	1	1	1	1	1	1	16
OG0000979	1	1	1	1	1	1	1	1	2	1	1	1	1	1	1	1	1	16
OG0000980	1	1	1	1	1	1	1	1	1	1	1	1	1	1	1	1	1	16
OG0000981	1	1	2	2	1	1	1	1	1	1	1	1	1	1	1	1	1	16
OG0000982	2	2	2	2	0	0	0	2	2	0	2	2	0	0	0	2	1	9
OG0000983	2	1	2	2	0	0	0	2	3	0	2	2	0	0	0	3	1	9
OG0000984	1	1	3	1	1	1	1	1	1	1	1	1	1	1	1	1	2	16
OG0000985	1	1	2	1	1	1	1	1	1	1	1	1	1	2	1	1	1	16
OG0000986	1	1	1	1	1	1	1	1	1	1	1	1	1	1	1	1	1	16
OG0000987	1	1	1	1	1	1	1	1	1	1	1	1	1	1	1	1	1	16
OG0000988	1	1	3	1	1	1	1	1	1	1	1	1	1	1	1	1	1	16
OG0000989	1	2	1	1	1	1	2	1	1	2	1	1	1	1	2	1	1	16
OG0000990	1	1	2	1	1	2	1	1	1	1	1	1	1	1	1	1	1	16
OG0000991	0	1	1	2	2	2	1	1	1	1	1	1	1	1	1	1	1	15
OG0000992	1	1	1	2	1	1	2	1	1	1	1	1	1	1	1	1	1	16
OG0000993	1	1	2	1	1	1	1	1	1	2	1	1	1	1	1	1	1	16
OG0000994	1	1	1	1	1	1	1	2	2	1	1	1	1	1	1	1	1	16
OG0000995	1	1	1	1	1	1	2	1	1	1	1	1	1	1	1	1	1	16
OG0000996	1	1	2	1	1	1	1	1	2	1	1	1	1	1	1	1	1	16
OG0000997	2	2	1	1	1	1	1	1	1	1	1	1	1	1	1	1	1	16
OG0000998	1	1	2	1	1	1	1	1	1	1	2	1	1	1	1	1	1	16
OG0000999	1	1	1	2	1	2	1	1	1	1	1	1	1	1	1	1	1	16
OG0001000	1	1	1	1	1	1	1	1	1	1	1	1	1	1	1	1	1	16
OG0001001	1	1	3	1	1	1	1	1	1	1	1	1	1	1	1	1	1	16
OG0001002	1	1	2	1	1	2	1	1	1	1	1	1	1	1	1	1	1	16
OG0001003	1	1	1	1	1	1	1	1	1	1	2	1	1	2	1	1	1	16
OG0001004	1	2	1	1	1	1	2	1	1	1	1	1	1	1	1	1	1	16
OG0001005	1	1	1	1	1	1	1	1	1	1	1	1	1	1	1	1	1	16
OG0001006	1	1	1	1	1	1	1	1	1	1	1	1	1	1	1	1	1	16
OG0001007	1	1	2	1	1	1	1	1	1	1	1	1	1	1	1	1	1	16
OG0001008	1	1	2	1	1	1	1	1	1	1	1	1	1	1	1	1	1	16
OG0001009	1	1	1	1	1	1	1	1	1	1	1	1	1	1	1	1	1	16
OG0001010	1	1	2	1	1	1	1	1	1	1	2	1	1	1	1	1	1	16
OG0001011	1	1	2	1	2	1	1	1	1	1	1	1	1	1	1	1	1	16
OG0001012	1	1	2	1	1	0	2	1	1	1	1	1	1	1	1	1	1	15
OG0001013	1	1	1	1	1	1	1	1	1	1	1	1	1	1	1	1	1	16
OG0001014	1	1	2	1	1	1	2	1	1	1	1	1	1	1	1	1	1	16
OG0001015	1	1	2	1	1	1	1	1	1	1	2	1	1	1	1	1	1	16
OG0001016	1	1	2	2	1	1	1	1	1	1	2	1	1	1	1	1	1	16
OG0001017	1	1	1	1	1	1	1	1	1	1	1	1	1	1	1	1	1	16
OG0001018	0	0	3	1	1	1	1	1	1	1	2	1	1	1	2	1	1	14
OG0001019	1	1	2	1	1	2	1	1	1	1	1	1	1	1	1	1	1	16
OG0001020	1	1	2	2	2	1	1	1	1	1	1	1	1	1	1	1	1	16
OG0001021	2	1	1	1	1	1	1	1	1	1	1	1	1	1	1	1	1	16
OG0001022	1	1	1	1	1	0	1	1	1	1	1	1	1	1	1	1	1	15
OG0001023	1	1	1	1	1	1	3	1	1	1	1	1	1	1	1	1	1	16
OG0001024	1	1	1	1	1	1	1	1	1	1	1	1	1	1	1	1	1	16
OG0001025	1	1	3	1	1	1	1	1	1	1	1	1	1	1	1	1	1	16
OG0001026	1	1	1	1	1	1	1	1	1	1	1	1	1	1	1	1	1	16
OG0001027	1	1	1	1	1	1	1	2	2	1	1	1	1	1	1	1	1	16
OG0001028	1	1	2	1	1	1	1	1	1	1	1	1	1	1	1	1	1	16
OG0001029	0	0	2	2	1	0	1	2	2	1	1	1	2	1	1	1	1	13
OG0001030	1	1	1	1	1	1	1	1	1	1	1	1	1	1	1	1	1	16
OG0001031	1	2	1	1	1	1	2	1	1	1	1	1	2	2	1	1	1	16
OG0001032	1	1	2	1	1	1	1	1	1	1	1	1	1	1	1	1	1	16
OG0001033	1	1	2	1	1	1	1	1	1	1	1	1	1	1	1	1	1	16
OG0001034	1	1	1	1	1	1	1	1	1	1	1	1	1	1	1	1	1	16
OG0001035	1	1	2	1	1	1	1	1	1	1	1	1	1	1	1	1	1	16
OG0001036	1	1	3	1	1	1	1	1	1	1	1	1	1	1	1	1	1	16
OG0001037	1	1	1	1	1	1	1	1	1	1	1	1	1	1	1	1	2	16
OG0001038	1	1	1	1	1	1	1	1	1	1	1	1	1	1	1	1	1	16
OG0001039	1	1	1	1	1	1	1	1	1	1	1	1	1	2	1	1	1	16
OG0001040	1	1	2	1	1	1	1	1	1	1	2	1	1	1	1	1	1	16
OG0001041	1	1	1	1	1	1	1	1	1	1	1	1	1	1	1	2	1	16
OG0001042	1	1	1	2	1	1	1	2	1	1	1	1	1	1	1	1	1	16
OG0001043	1	1	1	1	1	2	1	1	1	1	1	1	1	1	1	1	1	16
OG0001044	1	1	1	1	1	1	2	1	1	1	1	1	1	1	1	1	1	16
OG0001045	1	1	2	1	1	1	1	1	1	1	1	1	1	1	1	1	1	16
OG0001046	1	1	1	1	1	1	2	1	1	1	2	1	1	1	1	1	1	16
OG0001047	1	1	2	1	1	1	1	1	1	1	2	1	1	1	1	1	1	16
OG0001048	1	1	2	1	1	1	1	1	1	1	2	1	1	1	1	1	1	16
OG0001049	1	1	2	1	1	1	2	1	1	1	1	1	1	1	1	1	1	16
OG0001050	1	1	2	1	1	1	1	1	1	1	2	1	1	1	1	1	1	16
OG0001051	1	1	2	1	2	1	1	1	1	1	1	1	1	1	1	1	1	16
OG0001052	1	1	2	1	1	2	1	1	1	1	1	1	1	1	1	1	1	16
OG0001053	1	1	3	1	1	1	1	1	1	1	1	1	1	1	1	1	1	16
OG0001054	1	1	3	1	1	1	1	1	1	1	1	1	1	1	1	1	1	16
OG0001055	1	1	3	1	1	1	1	1	1	1	1	1	1	1	1	1	1	16
OG0001056	1	1	2	1	1	2	1	1	1	1	1	1	1	1	1	1	1	16
OG0001057	1	1	3	1	1	1	1	1	1	1	1	1	1	1	1	1	1	16
OG0001058	1	1	2	1	1	1	1	1	1	1	1	1	1	2	1	1	1	16
OG0001059	1	1	1	1	1	1	1	1	1	1	1	1	1	1	1	1	1	16
OG0001060	1	1	2	1	2	1	1	1	2	1	1	1	2	1	1	1	1	16
OG0001061	1	1	2	1	1	1	1	1	2	1	1	1	1	1	1	1	1	16
OG0001062	1	1	1	1	1	1	1	2	2	1	1	1	1	1	1	1	1	16
OG0001063	2	2	1	1	1	1	1	1	1	1	1	1	1	1	1	1	1	16
OG0001064	1	1	2	1	1	1	1	1	1	1	1	1	1	1	1	1	1	16
OG0001065	1	1	1	1	1	1	1	1	1	1	3	1	1	1	1	1	1	16
OG0001066	1	1	1	2	2	1	1	1	1	1	1	1	1	1	1	1	1	16
OG0001067	1	1	3	1	1	1	1	1	1	1	1	1	1	1	1	1	1	16
OG0001068	1	1	2	1	0	1	1	1	1	1	1	1	1	2	2	1	1	15
OG0001069	1	1	2	1	2	1	1	1	1	1	1	1	1	1	1	1	1	16
OG0001070	1	1	1	1	1	1	1	1	1	1	1	1	1	1	1	1	1	16
OG0001071	1	1	1	1	1	1	1	1	1	1	1	1	1	1	1	1	1	16
OG0001072	1	1	3	1	1	1	1	1	1	1	1	1	1	1	1	1	1	16
OG0001073	1	1	2	1	1	1	1	1	1	1	1	1	2	1	1	1	1	16
OG0001074	1	1	1	1	1	1	1	1	1	1	1	1	1	1	1	1	1	16
OG0001075	1	1	2	1	1	1	1	1	1	1	1	1	1	1	1	1	1	16
OG0001076	1	1	3	1	1	1	1	1	1	1	1	1	1	1	1	1	1	16
OG0001077	2	2	1	1	0	0	1	2	2	1	1	1	1	1	2	1	1	14
OG0001078	1	1	1	1	2	1	1	1	1	1	2	1	1	1	1	1	1	16
OG0001079	1	1	1	1	1	1	1	1	1	1	1	1	1	1	1	1	1	16
OG0001080	1	1	1	1	1	1	1	1	1	1	1	1	2	2	1	1	1	16
OG0001081	1	1	1	2	1	2	1	1	1	1	1	1	1	1	1	1	1	16
OG0001082	2	2	1	1	1	1	1	1	1	1	1	1	1	1	1	1	1	16
OG0001083	1	1	2	1	1	1	1	1	1	1	1	1	1	1	1	1	1	16
OG0001084	1	1	2	1	1	1	1	1	1	1	1	1	1	1	1	1	1	16
OG0001085	1	1	1	1	1	1	1	1	1	1	1	1	2	2	2	1	1	16
OG0001086	1	1	3	1	1	1	1	1	1	1	1	1	1	1	1	1	1	16
OG0001087	1	1	2	2	1	1	1	1	1	1	1	1	1	1	1	1	1	16
OG0001088	1	1	3	1	1	1	1	1	1	1	1	1	1	1	1	1	1	16
OG0001089	1	1	1	1	1	1	1	1	1	1	2	1	1	1	1	1	1	16
OG0001090	1	1	1	1	1	1	1	1	1	1	1	1	1	1	1	1	1	16
OG0001091	1	1	2	1	1	1	1	1	1	1	1	1	1	1	1	1	1	16
OG0001092	1	1	2	1	1	1	1	1	1	1	1	1	2	1	2	1	1	16
OG0001093	1	1	2	1	1	1	1	1	1	1	1	1	1	1	1	1	1	16
OG0001094	1	1	3	1	1	1	1	1	1	1	1	1	1	1	1	1	1	16
OG0001095	1	1	2	1	1	1	1	1	1	1	1	1	1	1	1	1	1	16
OG0001096	1	1	1	1	1	1	1	1	1	1	1	1	1	1	1	1	1	16
OG0001097	1	1	1	1	1	1	1	1	1	1	1	1	1	1	1	1	1	16
OG0001098	1	1	2	1	1	1	1	1	1	1	1	1	1	1	1	1	1	16
OG0001099	2	1	1	1	1	0	1	1	1	1	1	2	1	1	2	2	1	15
OG0001100	0	0	2	2	1	0	1	1	1	2	2	2	0	0	0	2	2	10
OG0001101	1	1	1	2	1	1	1	1	1	1	1	1	1	1	1	1	1	16
OG0001102	1	2	1	1	1	1	1	1	1	1	1	1	1	1	2	1	1	16
OG0001103	1	1	1	1	1	1	1	1	1	1	1	1	1	1	1	1	2	16
OG0001104	1	1	2	1	1	1	1	1	1	1	1	1	1	1	1	1	1	16
OG0001105	1	1	1	2	1	2	1	1	1	1	1	1	1	1	1	1	1	16
OG0001106	1	1	1	1	1	1	1	1	1	1	2	1	1	1	1	1	1	16
OG0001107	1	1	2	1	1	1	2	1	1	1	1	1	1	1	1	1	1	16
OG0001108	1	1	1	1	1	1	1	1	1	1	1	1	1	1	1	1	1	16
OG0001109	1	1	1	1	1	1	1	1	1	1	1	1	3	1	1	1	1	16
OG0001110	2	1	1	1	1	1	1	1	1	1	1	1	1	1	2	1	1	16
OG0001111	1	1	3	1	1	1	1	1	1	1	1	1	1	1	1	1	1	16
OG0001112	1	1	2	1	1	1	1	1	1	1	1	1	1	1	1	1	1	16
OG0001113	0	0	3	1	2	0	1	1	1	1	1	1	1	2	1	1	1	13
OG0001114	1	1	2	1	2	1	1	1	1	1	1	1	1	1	1	1	1	16
OG0001115	1	1	1	1	1	2	1	1	1	1	1	1	1	2	1	1	1	16
OG0001116	1	1	1	1	1	1	1	1	1	1	1	1	1	1	2	1	1	16
OG0001117	1	1	1	1	2	1	1	1	1	1	2	1	1	1	1	2	1	16
OG0001118	1	1	1	1	1	1	1	1	1	1	1	1	1	1	1	1	1	16
OG0001119	1	2	2	1	1	1	1	1	1	1	1	1	1	1	2	1	1	16
OG0001120	1	1	3	1	1	1	1	1	1	1	1	1	1	1	1	1	1	16
OG0001121	1	1	1	1	1	2	1	1	1	1	1	1	1	2	1	1	1	16
OG0001122	1	2	1	1	1	1	1	1	1	1	1	1	1	1	1	1	1	16
OG0001123	1	1	1	1	1	1	1	1	1	1	1	1	1	1	1	1	1	16
OG0001124	2	1	1	1	1	1	1	1	1	1	1	1	1	1	1	1	2	16
OG0001125	1	1	3	1	1	1	1	1	1	1	1	1	1	1	1	1	1	16
OG0001126	1	1	2	1	1	1	1	1	1	1	2	1	1	1	1	1	1	16
OG0001127	1	1	1	1	1	1	1	1	1	1	1	1	1	1	1	1	1	16
OG0001128	1	1	2	1	1	1	1	1	1	1	1	1	1	2	3	1	1	16
OG0001129	1	1	3	1	1	1	1	1	1	1	1	1	1	1	1	1	1	16
OG0001130	1	1	2	1	2	1	1	1	1	1	1	1	1	1	1	1	1	16
OG0001131	1	1	3	1	1	1	1	1	1	1	1	1	1	1	1	1	1	16
OG0001132	1	1	3	1	1	1	1	1	1	1	1	1	1	1	1	1	1	16
OG0001133	1	1	2	1	1	1	1	2	1	1	1	1	1	1	1	1	1	16
OG0001134	2	1	1	2	1	1	1	1	1	1	1	1	1	1	1	1	1	16
OG0001135	0	0	1	2	2	1	1	0	0	2	2	2	1	0	1	1	1	11
OG0001136	1	1	2	1	1	1	1	1	1	1	1	1	1	1	2	1	1	16
OG0001137	2	1	1	1	1	0	2	1	1	0	1	1	1	1	2	1	1	14
OG0001138	1	1	3	1	1	1	1	1	1	1	1	1	1	1	1	1	1	16
OG0001139	1	1	1	1	1	1	1	1	1	1	1	1	1	1	1	1	1	16
OG0001140	1	1	2	1	1	1	1	1	1	1	2	1	1	1	1	1	1	16
OG0001141	1	1	2	2	1	1	1	1	1	1	1	1	1	1	1	1	1	16
OG0001142	1	1	3	1	1	1	1	1	1	1	1	1	1	1	1	1	1	16
OG0001143	1	1	1	1	1	1	1	1	1	1	1	2	1	1	1	1	1	16
OG0001144	2	2	1	1	1	1	1	1	1	1	1	1	1	1	1	1	1	16
OG0001145	1	1	3	1	1	1	1	1	1	1	1	1	1	1	1	1	1	16
OG0001146	1	1	1	2	2	1	1	1	1	1	1	1	1	1	1	1	1	16
OG0001147	2	1	2	1	1	1	1	1	1	1	1	1	1	1	1	1	1	16
OG0001148	1	1	1	1	1	1	1	2	2	1	1	1	1	1	1	1	1	16
OG0001149	1	1	2	1	1	2	1	1	1	1	1	1	1	1	1	1	1	16
OG0001150	1	1	3	1	1	1	1	1	1	1	1	1	1	1	1	1	1	16
OG0001151	1	1	3	1	1	1	1	1	1	1	1	1	1	1	1	1	1	16
OG0001152	1	1	1	1	1	1	1	1	1	1	1	1	1	1	1	1	1	16
OG0001153	1	1	2	1	1	0	1	1	1	1	1	1	1	1	1	1	1	15
OG0001154	1	1	2	1	1	1	1	1	1	1	1	1	1	1	1	1	1	16
OG0001155	1	1	3	1	1	1	1	1	1	2	1	1	2	1	1	1	1	16
OG0001156	1	1	2	2	1	1	1	1	1	2	2	1	1	1	1	1	1	16
OG0001157	1	1	3	1	1	1	1	1	1	1	1	1	1	1	1	1	1	16
OG0001158	1	1	1	1	1	0	1	1	1	1	1	1	1	1	1	1	1	15
OG0001159	1	1	3	1	1	1	1	1	1	1	1	1	1	1	1	1	1	16
OG0001160	1	1	1	1	1	1	1	1	1	1	1	1	1	1	1	1	1	16
OG0001161	1	1	1	1	1	1	1	1	1	1	1	1	1	1	1	1	1	16
OG0001162	1	1	1	1	1	1	1	1	1	1	2	1	1	1	1	2	1	16
OG0001163	2	2	1	1	1	1	1	1	1	1	1	1	1	1	1	1	1	16
OG0001164	1	1	3	1	1	1	1	1	1	1	1	1	1	1	1	1	1	16
OG0001165	2	1	1	1	1	1	1	1	1	1	1	1	1	1	1	1	1	16
OG0001166	1	2	2	1	1	1	1	1	1	1	1	1	1	1	1	1	1	16
OG0001167	1	1	1	1	1	1	1	1	1	1	1	1	1	1	1	1	1	16
OG0001168	1	1	1	2	1	1	1	1	1	1	1	1	2	1	1	1	1	16
OG0001169	1	1	1	1	1	1	1	1	1	1	1	1	1	1	1	1	1	16
OG0001170	0	1	1	1	2	1	1	1	1	1	1	1	1	1	1	1	1	15
OG0001171	1	1	1	1	1	1	1	1	1	1	1	1	1	1	1	1	1	16
OG0001172	1	1	2	1	1	1	1	1	1	1	2	1	1	1	1	1	1	16
OG0001173	1	1	1	1	2	1	1	1	1	1	1	1	1	1	1	1	1	16
OG0001174	1	1	2	1	1	1	1	1	1	1	1	1	2	1	1	1	1	16
OG0001175	1	1	2	1	1	1	1	1	1	1	1	1	1	1	1	2	1	16
OG0001176	1	1	3	1	1	1	1	1	1	1	1	1	1	1	1	1	1	16
OG0001177	1	1	2	1	1	1	1	1	1	1	1	1	1	1	1	1	1	16
OG0001178	1	1	1	1	1	1	1	1	1	1	1	1	1	1	1	1	1	16
OG0001179	1	1	1	1	1	1	1	1	1	1	1	1	1	1	1	1	1	16
OG0001180	1	1	1	1	2	1	1	1	1	1	2	1	1	1	1	1	1	16
OG0001181	1	1	1	1	1	1	1	1	1	1	1	1	1	1	1	1	1	16
OG0001182	2	2	1	1	1	1	1	1	1	1	1	1	1	1	2	1	0	15
OG0001183	1	1	1	1	1	1	1	1	1	1	1	1	1	3	2	1	1	16
OG0001184	1	1	2	1	1	1	1	1	2	1	1	1	1	1	1	1	1	16
OG0001185	1	1	1	1	1	2	1	1	1	1	2	1	1	1	1	1	1	16
OG0001186	1	1	1	2	1	1	1	1	1	1	2	1	1	1	1	1	1	16
OG0001187	1	1	1	1	1	1	1	1	1	1	1	1	1	1	1	1	1	16
OG0001188	1	1	1	1	1	1	1	1	1	1	1	1	1	1	1	1	1	16
OG0001189	1	1	2	1	1	1	1	1	1	1	2	1	1	1	1	1	1	16
OG0001190	1	1	3	1	1	1	1	1	1	1	1	1	1	1	1	1	1	16
OG0001191	1	1	3	1	1	1	1	1	1	1	1	1	1	1	1	1	1	16
OG0001192	1	1	2	1	2	1	2	1	2	1	1	1	1	1	1	1	1	16
OG0001193	1	1	2	1	1	1	1	1	1	1	1	1	1	1	1	1	1	16
OG0001194	1	1	1	1	1	1	2	1	1	1	1	1	1	1	2	1	1	16
OG0001195	1	1	1	1	1	1	1	1	1	1	1	1	1	1	1	1	1	16
OG0001196	1	1	2	1	1	2	1	1	1	1	1	1	1	1	1	1	1	16
OG0001197	1	1	1	1	1	2	2	1	1	1	1	1	1	1	1	1	1	16
OG0001198	1	1	2	1	1	1	1	1	1	1	2	1	1	1	1	1	1	16
OG0001199	1	1	2	1	1	0	1	1	1	1	1	1	1	1	1	1	1	15
OG0001200	1	0	2	1	1	1	1	2	2	1	1	1	1	1	1	1	2	15
OG0001201	1	1	3	1	1	1	1	1	1	1	1	1	1	1	1	1	1	16
OG0001202	1	1	1	2	1	1	1	1	1	1	2	1	1	1	1	1	1	16
OG0001203	0	0	0	1	2	2	0	1	1	1	1	1	2	1	1	2	1	12
OG0001204	2	2	1	1	1	1	1	1	1	1	1	1	1	1	1	1	1	16
OG0001205	1	1	1	1	1	1	2	1	1	1	1	1	1	1	1	1	1	16
OG0001206	1	1	1	1	1	1	1	1	1	1	1	1	1	1	1	1	1	16
OG0001207	1	1	2	1	1	1	1	1	1	1	1	1	1	1	2	1	1	16
OG0001208	1	1	1	1	1	1	1	1	1	1	1	1	1	1	1	1	1	16
OG0001209	1	1	2	1	1	1	1	1	1	1	1	1	1	1	1	1	1	16
OG0001210	1	1	2	2	1	1	1	1	1	1	1	1	1	1	1	1	1	16
OG0001211	1	1	1	1	1	1	1	2	2	1	1	1	1	1	1	1	1	16
OG0001212	1	1	3	1	1	1	1	1	1	1	1	1	1	1	1	1	1	16
OG0001213	1	1	2	1	1	1	1	1	1	1	1	1	1	2	1	1	1	16
OG0001214	1	1	1	1	2	1	1	1	1	1	1	1	1	1	1	2	1	16
OG0001215	1	1	2	1	1	2	1	1	1	1	1	1	1	1	1	1	1	16
OG0001216	1	1	1	1	1	1	1	1	1	1	1	1	1	1	1	1	1	16
OG0001217	1	1	3	1	1	1	1	1	1	1	1	1	1	1	1	1	1	16
OG0001218	1	1	3	1	1	1	1	1	1	1	1	1	1	1	1	1	1	16
OG0001219	1	1	1	1	1	1	1	1	1	1	1	1	1	1	1	1	1	16
OG0001220	1	1	1	1	1	1	1	1	1	1	1	1	1	1	1	1	1	16
OG0001221	1	1	1	1	1	1	1	1	1	1	1	1	1	1	1	1	1	16
OG0001222	1	1	3	1	1	1	1	1	1	1	1	1	1	1	1	1	1	16
OG0001223	1	1	1	1	1	2	1	1	1	1	2	1	1	1	1	1	1	16
OG0001224	1	1	2	1	1	1	1	1	1	1	1	1	1	1	1	1	1	16
OG0001225	0	1	1	1	2	0	1	0	0	1	1	2	2	2	2	2	1	12
OG0001226	1	1	1	1	1	1	1	1	1	1	1	1	1	1	1	1	1	16
OG0001227	1	1	2	1	1	1	1	1	2	1	1	1	1	1	1	1	1	16
OG0001228	1	2	2	1	1	1	1	1	1	1	1	1	1	1	1	1	1	16
OG0001229	1	1	1	1	1	1	1	1	1	1	3	1	1	1	1	1	1	16
OG0001230	1	1	3	1	1	1	1	1	1	1	1	1	1	1	1	1	1	16
OG0001231	1	1	1	1	1	1	1	1	1	1	1	1	1	1	1	1	1	16
OG0001232	1	1	1	1	1	1	1	1	1	1	1	1	1	1	1	1	1	16
OG0001233	1	1	1	1	1	1	1	1	1	1	1	2	2	2	1	1	1	16
OG0001234	1	1	2	1	1	1	1	1	1	1	1	1	1	1	2	1	1	16
OG0001235	1	1	1	1	1	1	1	1	1	1	1	1	1	1	1	1	1	16
OG0001236	1	1	1	1	1	1	1	1	1	1	1	1	1	1	1	1	1	16
OG0001237	1	1	2	1	1	1	1	1	1	1	1	1	1	1	1	1	1	16
OG0001238	1	1	2	2	2	1	1	1	1	1	1	1	1	1	1	1	1	16
OG0001239	1	1	2	1	1	1	1	1	1	1	1	1	1	1	1	1	1	16
OG0001240	1	1	2	1	2	1	1	1	1	1	1	1	1	1	1	1	1	16
OG0001241	1	1	1	1	1	1	2	1	1	1	1	1	1	1	1	1	1	16
OG0001242	1	1	1	1	1	1	2	1	1	1	1	1	1	1	1	1	1	16
OG0001243	1	1	2	2	1	1	1	1	1	1	1	1	1	1	1	1	1	16
OG0001244	1	1	2	2	1	1	1	1	1	1	1	1	1	1	1	1	1	16
OG0001245	1	1	1	2	1	1	1	1	1	1	1	1	1	1	1	1	2	16
OG0001246	1	1	2	1	1	1	1	1	1	1	1	1	1	1	1	1	1	16
OG0001247	1	1	3	1	1	1	1	1	1	1	1	1	1	1	1	1	1	16
OG0001248	0	0	0	0	1	1	1	1	1	1	1	1	1	1	1	1	1	12
OG0001249	1	0	1	1	1	2	1	3	3	1	1	1	1	1	0	1	1	14
OG0001250	1	1	1	2	2	2	1	1	1	1	1	1	1	1	1	2	1	16
OG0001251	1	1	1	1	1	0	1	1	1	1	1	1	1	2	1	1	1	15
OG0001252	1	1	2	1	1	1	1	1	1	1	2	1	1	1	1	1	1	16
OG0001253	1	1	1	2	2	1	1	1	1	1	1	1	1	1	1	1	1	16
OG0001254	1	1	3	1	1	0	1	1	1	1	1	1	1	1	1	1	1	15
OG0001255	1	1	3	1	1	1	1	1	1	1	1	1	1	1	1	1	1	16
OG0001256	1	1	3	1	1	1	1	1	1	1	1	1	1	1	1	1	1	16
OG0001257	1	1	2	1	1	1	1	1	1	1	1	1	1	1	1	1	1	16
OG0001258	1	1	3	1	1	1	1	1	1	1	1	1	1	1	1	1	1	16
OG0001259	1	1	2	1	1	1	1	1	1	2	1	1	2	1	1	1	1	16
OG0001260	2	1	2	1	1	1	1	1	1	1	1	1	1	1	1	1	1	16
OG0001261	1	1	1	1	1	0	1	1	1	1	1	1	1	1	1	1	1	15
OG0001262	1	1	2	2	1	1	1	1	1	1	1	1	1	1	1	1	1	16
OG0001263	1	1	1	1	1	1	1	1	1	1	1	1	1	1	1	1	1	16
OG0001264	1	1	3	1	1	1	1	1	1	1	1	1	1	1	1	1	1	16
OG0001265	1	2	2	1	1	1	1	1	1	1	1	1	1	1	1	1	1	16
OG0001266	1	1	1	1	1	1	1	1	1	1	1	1	1	1	1	1	1	16
OG0001267	0	0	3	1	1	0	1	1	1	1	1	0	1	2	2	1	2	12
OG0001268	1	1	1	2	1	1	1	1	1	2	1	1	1	1	1	1	1	16
OG0001269	2	2	1	1	2	1	2	1	1	1	1	1	1	1	1	1	1	16
OG0001270	1	1	1	1	1	1	1	1	1	1	1	1	1	1	1	1	1	16
OG0001271	1	1	1	1	1	1	1	1	1	1	1	1	1	1	1	1	1	16
OG0001272	1	1	1	1	1	1	1	1	1	1	3	1	1	1	1	1	1	16
OG0001273	1	1	3	1	1	1	1	1	1	1	1	1	1	1	1	1	1	16
OG0001274	1	1	3	1	1	1	1	1	1	1	1	1	1	1	1	1	1	16
OG0001275	1	1	2	1	1	1	1	1	1	1	1	1	1	1	1	1	1	16
OG0001276	1	1	3	1	1	1	1	1	1	1	1	1	1	1	1	1	1	16
OG0001277	1	1	1	1	1	0	0	1	1	1	1	1	2	2	1	1	1	14
OG0001278	1	1	3	1	1	1	1	1	1	1	1	1	1	1	1	1	1	16
OG0001279	1	1	3	1	1	1	1	1	1	1	1	1	1	1	1	1	1	16
OG0001280	1	1	3	1	1	1	1	1	1	1	1	1	1	1	1	1	1	16
OG0001281	1	1	3	1	1	1	1	1	1	1	1	1	1	1	1	1	1	16
OG0001282	2	1	1	1	1	1	1	1	1	1	1	1	2	1	1	1	1	16
OG0001283	1	1	1	1	1	1	1	1	1	1	2	1	1	1	2	1	1	16
OG0001284	1	1	2	1	1	1	1	1	1	1	2	1	1	1	1	1	1	16
OG0001285	1	1	1	1	1	1	1	1	1	1	1	1	1	1	1	1	1	16
OG0001286	1	1	1	1	1	2	2	1	1	1	1	1	1	1	1	1	1	16
OG0001287	1	1	2	1	1	2	1	1	1	1	1	1	1	1	1	1	1	16
OG0001288	2	2	1	1	1	1	1	1	1	1	1	1	1	1	1	1	1	16
OG0001289	1	1	1	1	1	1	1	1	1	1	1	1	1	1	1	1	1	16
OG0001290	1	1	2	1	1	1	1	1	1	1	1	1	1	1	1	1	1	16
OG0001291	1	1	1	1	1	1	1	1	1	1	2	1	1	1	1	1	1	16
OG0001292	1	1	1	1	1	1	1	1	1	1	1	1	1	1	1	1	1	16
OG0001293	1	1	3	1	1	1	1	1	1	1	1	1	1	1	1	1	1	16
OG0001294	1	1	3	1	1	1	1	1	1	1	1	1	1	1	1	1	1	16
OG0001295	1	1	2	1	1	1	1	1	1	1	2	1	1	1	1	1	1	16
OG0001296	1	1	2	1	1	0	2	2	1	0	1	1	1	1	1	0	1	13
OG0001297	1	3	3	1	0	3	0	2	2	1	1	0	2	0	0	0	1	10
OG0001298	1	2	0	1	1	1	3	0	0	0	0	0	2	2	2	0	1	9
OG0001299	1	1	1	1	1	2	1	1	1	1	1	1	1	1	1	1	1	16
OG0001300	1	1	2	1	1	1	1	1	1	1	1	1	1	1	1	1	1	16
OG0001301	1	1	2	1	1	1	1	1	1	1	1	1	1	1	1	1	1	16
OG0001302	1	1	2	1	1	1	1	1	1	1	1	1	1	1	1	1	1	16
OG0001303	1	1	1	1	1	1	1	1	1	1	1	1	1	1	1	1	1	16
OG0001304	1	1	2	1	1	1	1	1	1	1	1	1	1	1	1	1	1	16
OG0001305	1	1	2	1	1	1	1	1	1	1	1	1	1	1	1	1	1	16
OG0001306	1	1	2	1	1	1	1	1	1	1	1	1	1	1	1	1	1	16
OG0001307	1	1	1	1	1	1	1	1	1	1	1	1	1	2	1	1	1	16
OG0001308	1	1	1	1	1	2	1	1	1	1	1	1	1	1	1	1	1	16
OG0001309	1	1	2	1	1	1	1	1	1	1	1	1	1	1	1	1	1	16
OG0001310	1	1	2	1	1	1	1	1	1	1	1	1	1	1	1	1	1	16
OG0001311	1	1	1	1	1	1	1	1	1	1	1	1	2	1	1	1	1	16
OG0001312	1	1	1	1	1	1	1	1	1	1	1	1	1	1	1	1	2	16
OG0001313	1	1	2	1	1	1	1	1	1	1	1	1	1	1	1	1	1	16
OG0001314	1	1	2	1	1	1	1	1	1	1	1	1	1	1	1	1	1	16
OG0001315	1	1	1	2	1	1	1	1	1	1	1	1	1	1	1	1	1	16
OG0001316	1	1	1	1	1	1	1	1	1	1	1	1	1	1	1	1	1	16
OG0001317	1	1	2	1	1	1	1	1	1	1	1	1	1	1	1	1	1	16
OG0001318	1	1	2	1	1	1	1	1	1	1	1	1	1	1	1	1	1	16
OG0001319	0	0	2	1	1	0	0	2	1	1	3	3	0	0	0	3	2	9
OG0001320	0	0	3	3	2	0	0	2	2	2	2	2	0	0	0	2	1	9
OG0001321	1	1	2	1	1	1	1	1	1	1	1	1	1	1	1	1	1	16
OG0001322	1	1	1	1	1	1	1	1	1	1	1	1	1	1	1	1	1	16
OG0001323	1	1	2	1	1	1	1	2	1	1	1	1	1	1	1	1	1	16
OG0001324	1	1	2	1	1	1	1	1	1	1	1	1	1	1	1	1	1	16
OG0001325	1	1	2	1	1	1	1	1	1	1	1	1	1	1	1	1	1	16
OG0001326	1	1	1	1	1	2	1	1	1	1	1	1	1	1	1	1	1	16
OG0001327	1	1	2	1	1	1	1	1	1	1	1	1	1	1	1	1	1	16
OG0001328	1	1	2	1	1	1	1	1	1	1	1	1	1	1	1	1	1	16
OG0001329	1	1	2	1	1	1	1	1	1	1	1	1	1	1	1	1	1	16
OG0001330	1	1	2	1	1	1	1	1	1	1	1	1	1	1	1	1	1	16
OG0001331	1	1	1	1	1	1	1	1	1	1	2	1	1	1	1	1	1	16
OG0001332	1	1	1	1	2	1	1	1	1	1	1	1	1	1	1	1	1	16
OG0001333	1	1	2	1	1	1	1	1	1	1	1	1	1	1	1	1	1	16
OG0001334	1	1	2	1	1	1	1	1	1	1	1	1	1	1	1	1	1	16
OG0001335	1	1	2	1	1	1	1	1	1	1	1	1	1	1	1	1	1	16
OG0001336	1	1	1	1	1	1	1	1	1	1	1	1	1	1	1	1	1	16
OG0001337	1	1	1	1	1	1	2	1	1	1	1	1	1	1	1	1	1	16
OG0001338	1	1	1	1	1	1	1	1	1	1	1	1	1	1	1	1	1	16
OG0001339	1	1	1	1	1	1	1	1	1	1	1	1	1	2	1	1	1	16
OG0001340	1	1	1	1	1	1	1	1	1	1	1	1	1	1	1	1	1	16
OG0001341	1	1	2	1	1	1	1	1	1	1	1	1	1	1	1	1	1	16
OG0001342	1	1	1	1	1	0	1	1	1	1	1	1	1	1	1	1	1	15
OG0001343	1	1	1	1	1	1	2	1	1	1	1	1	1	1	1	1	1	16
OG0001344	1	1	2	1	1	1	1	1	1	1	1	1	1	1	1	1	1	16
OG0001345	1	1	2	1	1	1	1	1	1	1	1	1	1	1	1	1	1	16
OG0001346	1	1	1	1	1	1	1	1	1	1	1	1	1	1	1	1	1	16
OG0001347	0	0	1	1	1	0	1	1	1	2	2	2	1	1	1	2	1	13
OG0001348	1	1	2	1	1	0	1	1	1	3	1	2	1	1	1	1	1	15
OG0001349	1	1	1	1	1	1	1	1	1	1	1	1	1	2	1	1	1	16
OG0001350	1	1	1	1	1	1	1	1	1	1	1	1	2	1	1	1	1	16
OG0001351	1	1	1	1	1	1	1	1	1	1	1	1	1	1	1	1	2	16
OG0001352	1	1	1	1	1	1	1	1	1	1	1	1	1	1	1	1	1	16
OG0001353	1	1	2	1	1	1	1	1	1	1	1	1	1	1	1	1	1	16
OG0001354	1	1	1	1	1	0	1	1	1	1	1	1	1	1	1	1	1	15
OG0001355	1	1	1	1	1	1	2	1	1	1	1	1	1	1	1	1	1	16
OG0001356	1	1	1	1	1	1	1	1	1	1	2	1	1	1	1	1	1	16
OG0001357	1	1	1	1	1	2	1	1	1	1	1	1	1	1	1	1	1	16
OG0001358	1	1	2	1	1	1	1	1	1	1	1	1	1	1	1	1	1	16
OG0001359	1	1	1	2	1	1	1	1	1	1	1	1	1	1	1	1	1	16
OG0001360	1	1	1	1	1	1	1	1	1	1	2	1	1	1	1	1	1	16
OG0001361	1	1	2	1	1	1	1	1	1	1	1	1	1	1	1	1	1	16
OG0001362	1	1	2	1	1	1	1	1	1	1	1	1	1	1	1	1	1	16
OG0001363	1	1	2	1	1	1	1	1	1	1	1	1	1	1	1	1	1	16
OG0001364	1	1	2	1	1	1	1	1	1	1	1	1	1	1	1	1	1	16
OG0001365	2	1	1	1	1	1	2	1	1	1	1	1	1	1	1	1	1	16
OG0001366	1	1	2	1	1	1	1	1	1	1	1	1	1	1	1	1	1	16
OG0001367	1	1	2	1	1	1	1	1	1	1	1	1	1	1	1	1	1	16
OG0001368	1	1	1	1	1	1	1	1	1	1	1	1	1	1	1	1	1	16
OG0001369	1	1	1	2	1	1	1	1	1	1	1	1	1	1	1	1	1	16
OG0001370	1	1	1	1	1	1	1	1	1	1	1	2	1	1	1	1	1	16
OG0001371	1	1	2	1	1	1	1	1	1	1	1	1	1	1	1	1	1	16
OG0001372	1	1	1	1	1	1	1	1	1	1	1	1	1	1	1	1	1	16
OG0001373	1	1	2	1	1	1	1	1	1	1	1	1	1	1	1	1	1	16
OG0001374	1	1	2	1	1	1	1	1	1	1	1	1	1	1	1	1	1	16
OG0001375	1	1	1	1	1	1	2	1	1	1	1	1	1	1	1	1	1	16
OG0001376	1	1	1	1	1	1	2	1	1	1	1	1	1	1	1	1	1	16
OG0001377	1	1	2	1	1	1	1	1	1	1	1	1	1	1	1	1	1	16
OG0001378	1	1	2	1	1	1	1	1	1	1	1	1	1	1	1	1	1	16
OG0001379	1	1	1	1	1	1	1	1	1	1	2	1	1	1	1	1	1	16
OG0001380	1	1	2	1	1	1	1	1	1	1	1	1	1	1	1	1	1	16
OG0001381	1	1	2	1	1	1	1	1	1	1	1	1	1	1	1	1	1	16
OG0001382	1	1	1	1	1	1	1	1	1	1	1	1	1	1	1	1	1	16
OG0001383	1	1	2	1	1	1	1	1	1	1	1	1	1	1	1	1	1	16
OG0001384	1	1	2	1	1	1	2	1	1	1	1	1	1	1	1	1	1	16
OG0001385	1	1	1	1	1	1	2	1	1	1	1	1	1	1	1	1	1	16
OG0001386	1	1	2	1	1	1	1	1	1	1	1	1	1	1	1	1	1	16
OG0001387	1	1	1	1	1	1	1	1	1	1	1	1	1	1	1	1	1	16
OG0001388	1	1	2	1	1	1	1	1	1	1	1	1	1	1	1	1	1	16
OG0001389	1	1	1	1	1	1	1	1	1	1	1	1	1	1	1	1	1	16
OG0001390	1	1	2	1	1	1	1	1	1	1	1	1	1	1	1	1	1	16
OG0001391	1	1	2	1	1	1	1	1	1	1	1	1	1	1	1	1	1	16
OG0001392	1	1	1	1	1	1	1	1	1	1	1	1	1	1	1	1	1	16
OG0001393	1	1	1	1	1	1	1	1	1	1	2	1	1	1	1	1	1	16
OG0001394	1	1	2	1	1	1	1	1	1	1	1	1	1	1	1	1	1	16
OG0001395	1	1	2	1	1	1	1	1	1	1	1	1	1	1	1	1	1	16
OG0001396	1	1	2	1	1	1	1	1	1	1	1	1	1	1	1	1	1	16
OG0001397	1	1	2	1	1	1	1	1	1	1	1	1	1	1	1	1	1	16
OG0001398	1	1	1	1	1	1	1	1	1	1	2	1	1	1	1	1	1	16
OG0001399	1	1	2	1	1	1	1	1	1	1	1	1	1	1	1	1	1	16
OG0001400	1	1	2	1	1	1	1	1	1	1	2	1	1	1	1	1	1	16
OG0001401	1	1	1	1	2	1	1	1	1	1	1	1	1	1	1	1	1	16
OG0001402	1	1	1	1	1	1	1	1	1	1	1	1	1	1	1	1	1	16
OG0001403	1	1	2	1	1	1	1	1	1	1	1	1	1	1	1	1	1	16
OG0001404	1	1	2	1	1	1	1	1	1	1	1	1	1	1	1	1	1	16
OG0001405	1	2	1	1	1	1	1	1	1	1	1	1	1	1	1	1	1	16
OG0001406	1	1	1	1	1	1	1	1	1	1	1	1	1	1	1	1	1	16
OG0001407	2	1	1	1	1	1	1	1	1	1	1	1	1	1	1	1	1	16
OG0001408	1	1	1	1	1	1	1	1	1	1	1	1	1	1	1	1	1	16
OG0001409	1	1	2	1	1	1	1	1	1	1	1	1	1	1	1	1	1	16
OG0001410	1	1	3	1	1	1	1	1	1	1	1	1	1	1	1	1	1	16
OG0001411	1	1	1	1	1	2	1	1	1	1	1	1	1	1	1	1	1	16
OG0001412	0	0	2	1	3	2	1	1	1	2	2	1	0	0	0	1	1	11
OG0001413	1	1	1	1	1	1	1	1	1	1	1	1	1	1	2	1	1	16
OG0001414	1	1	2	1	1	1	1	1	1	1	1	1	1	1	1	1	1	16
OG0001415	1	1	1	1	1	1	1	1	1	1	1	1	1	1	1	1	1	16
OG0001416	1	1	1	1	1	1	1	1	1	1	2	1	1	1	1	1	1	16
OG0001417	1	1	1	1	1	1	1	1	1	1	1	1	1	1	1	1	1	16
OG0001418	1	1	2	1	1	1	1	1	1	1	1	1	1	1	1	1	1	16
OG0001419	1	1	1	1	1	1	1	1	1	1	1	1	1	2	1	1	1	16
OG0001420	1	1	2	1	1	1	1	1	1	1	1	1	1	1	1	1	1	16
OG0001421	1	1	2	1	1	1	1	1	1	1	1	1	1	1	1	1	1	16
OG0001422	1	1	1	1	1	1	1	1	1	1	2	1	1	1	1	1	1	16
OG0001423	1	1	2	1	1	1	1	1	1	1	1	1	1	1	1	1	1	16
OG0001424	1	1	2	1	1	1	1	1	1	1	1	1	1	1	1	1	1	16
OG0001425	1	1	2	1	1	1	1	1	1	1	1	1	1	1	1	1	1	16
OG0001426	1	1	1	1	1	1	1	1	1	1	1	1	1	1	1	1	1	16
OG0001427	1	1	1	1	1	1	1	1	1	1	1	1	1	1	1	1	1	16
OG0001428	1	1	2	1	1	1	1	1	1	1	1	1	1	1	1	1	1	16
OG0001429	1	1	1	1	1	1	1	1	1	1	1	1	1	1	1	1	1	16
OG0001430	1	1	1	1	1	1	1	1	1	1	1	1	1	1	1	1	1	16
OG0001431	1	1	1	1	1	1	1	1	1	1	1	1	1	1	1	1	1	16
OG0001432	1	1	1	1	1	1	1	1	1	1	1	1	1	1	1	1	1	16
OG0001433	1	1	1	1	1	1	1	1	1	1	1	1	1	1	1	1	1	16
OG0001434	1	1	1	1	1	1	1	1	1	1	1	1	1	1	1	1	1	16
OG0001435	1	1	1	1	1	2	1	1	1	1	1	1	1	1	1	1	1	16
OG0001436	1	1	1	1	1	1	1	1	1	1	1	1	1	1	1	1	1	16
OG0001437	2	1	1	1	1	1	1	1	1	1	1	1	1	1	1	1	1	16
OG0001438	1	1	2	1	1	1	1	1	1	1	1	1	1	1	1	1	1	16
OG0001439	1	1	1	1	1	1	1	1	1	1	1	1	1	1	1	1	1	16
OG0001440	1	1	2	1	1	1	1	1	1	1	1	1	1	1	1	1	1	16
OG0001441	1	1	2	1	1	1	1	1	1	1	1	1	1	1	1	1	1	16
OG0001442	1	1	2	1	1	1	1	1	1	1	1	1	1	1	1	1	1	16
OG0001443	1	1	1	1	1	1	1	1	1	1	1	1	1	1	1	1	1	16
OG0001444	1	1	2	1	1	1	1	1	1	1	1	1	1	1	1	1	1	16
OG0001445	1	1	2	1	1	1	1	1	1	1	1	1	1	1	1	1	1	16
OG0001446	1	1	2	1	1	1	1	1	1	1	1	1	1	1	1	1	1	16
OG0001447	1	1	2	1	1	1	1	1	1	1	1	1	1	1	1	1	1	16
OG0001448	1	1	1	1	1	1	1	1	1	1	1	1	1	1	1	1	1	16
OG0001449	1	1	2	1	1	1	1	1	1	1	1	1	1	1	1	1	1	16
OG0001450	1	1	2	1	1	1	1	1	1	1	1	1	1	1	1	1	1	16
OG0001451	1	1	1	1	1	1	1	1	1	1	1	1	1	1	1	1	2	16
OG0001452	1	1	1	1	1	1	1	1	1	1	1	1	1	1	1	1	1	16
OG0001453	1	1	1	1	1	1	1	1	1	1	1	1	2	1	1	1	1	16
OG0001454	1	1	2	1	1	1	1	1	1	1	1	1	1	1	1	1	1	16
OG0001455	1	1	2	1	1	1	1	1	1	1	1	1	1	1	1	1	1	16
OG0001456	1	1	1	1	1	1	1	1	1	1	1	1	1	1	1	1	1	16
OG0001457	1	1	2	1	1	1	1	1	1	1	1	1	1	1	1	1	1	16
OG0001458	1	1	2	1	1	1	1	1	1	1	1	1	1	1	1	1	1	16
OG0001459	1	1	1	1	1	1	1	1	1	1	2	1	1	1	1	1	1	16
OG0001460	1	1	1	1	1	1	1	1	1	1	1	1	1	1	1	1	1	16
OG0001461	1	1	2	1	1	1	1	1	1	1	1	1	1	1	1	1	1	16
OG0001462	1	1	2	1	1	1	1	1	1	1	1	1	1	1	1	1	1	16
OG0001463	1	1	2	1	1	1	1	1	1	1	1	1	1	1	1	1	1	16
OG0001464	1	1	2	1	1	1	1	1	1	1	1	1	1	1	1	1	1	16
OG0001465	1	1	1	1	1	2	1	1	1	1	1	1	1	1	1	1	1	16
OG0001466	1	1	2	1	1	1	1	1	1	1	1	1	1	1	1	1	1	16
OG0001467	1	1	1	1	1	1	1	1	1	1	1	1	1	1	1	1	1	16
OG0001468	1	1	2	1	1	1	1	1	1	1	1	1	1	1	1	1	1	16
OG0001469	1	1	1	1	1	1	1	1	1	1	1	1	1	1	1	1	1	16
OG0001470	1	1	1	1	1	1	1	1	1	1	2	1	1	1	1	1	1	16
OG0001471	1	1	2	1	1	1	1	1	1	1	1	1	1	1	1	1	1	16
OG0001472	0	0	2	2	1	1	1	1	1	2	1	1	1	1	1	1	1	14
OG0001473	1	1	2	1	1	1	1	1	1	1	1	1	1	1	1	1	1	16
OG0001474	1	1	2	1	1	1	1	1	1	1	1	1	1	1	1	1	1	16
OG0001475	1	1	2	1	1	1	1	1	1	1	1	1	1	1	1	1	1	16
OG0001476	1	1	1	1	1	1	2	1	1	1	1	1	1	1	1	1	1	16
OG0001477	1	1	2	1	1	1	1	1	1	1	1	1	1	1	1	1	1	16
OG0001478	1	1	1	1	1	1	1	1	1	1	1	1	1	1	1	1	1	16
OG0001479	1	1	2	1	1	1	1	1	1	1	1	1	1	1	1	1	1	16
OG0001480	1	1	2	1	1	1	1	1	1	1	1	1	1	1	1	1	1	16
OG0001481	1	1	2	1	1	1	1	1	1	1	1	1	1	1	1	1	1	16
OG0001482	1	1	1	1	1	1	2	1	1	1	1	1	1	1	1	1	1	16
OG0001483	1	1	1	1	1	1	1	1	1	1	1	1	1	1	1	1	1	16
OG0001484	1	1	2	1	1	1	1	1	1	1	1	1	1	1	1	1	1	16
OG0001485	1	1	2	1	1	1	1	1	1	1	1	1	1	1	1	1	1	16
OG0001486	1	1	2	1	1	1	1	1	1	1	1	1	1	1	1	1	1	16
OG0001487	1	1	2	1	1	1	1	1	1	1	1	1	1	1	1	1	1	16
OG0001488	1	1	1	1	1	1	1	1	1	1	1	1	1	1	1	1	1	16
OG0001489	1	1	1	1	1	1	1	1	1	1	1	1	1	1	2	1	1	16
OG0001490	1	1	1	1	1	1	1	1	1	1	1	1	1	1	1	1	1	16
OG0001491	1	1	1	1	1	1	1	1	1	1	1	1	1	1	1	1	1	16
OG0001492	1	1	2	1	1	1	1	1	1	1	1	1	1	1	1	1	1	16
OG0001493	1	1	1	1	1	1	1	1	1	1	1	1	1	1	1	1	1	16
OG0001494	1	1	2	1	1	1	1	1	1	1	1	1	1	1	1	1	1	16
OG0001495	1	1	2	1	1	1	1	1	1	1	1	1	1	1	1	1	1	16
OG0001496	1	1	2	1	1	1	1	1	1	1	1	1	1	1	1	1	1	16
OG0001497	1	1	2	1	1	1	1	1	1	1	1	1	1	1	1	1	1	16
OG0001498	1	1	1	1	1	1	1	1	1	1	1	1	1	1	1	1	1	16
OG0001499	1	1	2	1	1	1	1	1	1	1	1	1	1	1	1	1	1	16
OG0001500	1	1	1	1	1	1	1	1	1	1	1	1	1	1	1	1	1	16
OG0001501	1	1	1	2	1	0	1	1	1	1	1	1	1	1	1	1	1	15
OG0001502	1	1	1	1	1	2	1	1	1	1	1	1	1	1	1	1	1	16
OG0001503	1	1	1	1	1	1	1	1	1	1	1	1	1	1	1	1	1	16
OG0001504	1	1	2	1	1	1	1	1	1	1	1	1	1	1	1	1	1	16
OG0001505	1	1	1	1	1	1	1	1	1	1	1	1	1	1	1	1	1	16
OG0001506	2	1	1	1	1	1	1	1	1	1	1	1	1	1	1	1	1	16
OG0001507	1	1	1	2	1	1	1	1	1	1	1	1	1	1	1	1	1	16
OG0001508	1	1	2	1	1	1	1	1	1	1	1	1	1	1	1	1	1	16
OG0001509	1	1	2	1	1	1	1	1	1	1	1	1	1	1	1	1	1	16
OG0001510	1	1	1	1	1	2	1	1	1	1	1	1	1	1	1	1	1	16
OG0001511	1	1	2	1	1	1	1	1	1	1	1	1	1	1	1	1	1	16
OG0001512	1	1	1	1	1	2	1	1	1	1	1	1	1	1	1	1	1	16
OG0001513	1	1	2	1	2	0	2	2	2	0	1	0	1	1	1	2	1	13
OG0001514	1	1	1	1	1	1	1	1	1	1	1	1	1	1	1	1	1	16
OG0001515	1	1	2	1	1	1	1	1	1	1	1	1	1	1	1	1	1	16
OG0001516	1	1	2	1	1	1	1	1	1	1	1	1	1	1	1	1	1	16
OG0001517	1	1	2	1	1	1	1	1	1	1	1	1	1	1	1	1	1	16
OG0001518	1	1	2	1	1	1	1	1	1	1	1	1	1	1	1	1	1	16
OG0001519	1	1	1	1	1	1	1	1	1	1	1	1	1	1	1	1	1	16
OG0001520	1	1	1	1	1	1	1	1	1	1	1	1	1	1	1	1	1	16
OG0001521	2	2	1	1	0	1	1	1	1	1	1	1	1	1	1	2	1	15
OG0001522	1	1	2	1	1	1	1	1	1	1	1	1	1	1	1	2	1	16
OG0001523	1	1	1	1	1	1	1	1	1	1	1	1	1	1	1	2	1	16
OG0001524	0	0	1	1	1	0	2	1	1	1	3	1	1	1	1	2	1	13
OG0001525	1	1	1	1	1	1	1	1	1	1	1	1	1	1	1	1	1	16
OG0001526	1	1	2	1	1	1	1	1	1	1	1	1	1	1	1	1	1	16
OG0001527	1	1	1	1	1	1	1	1	1	1	1	1	2	1	1	1	1	16
OG0001528	1	1	1	1	1	1	1	1	1	1	1	1	1	1	1	1	1	16
OG0001529	1	1	2	1	1	1	1	1	1	1	1	1	1	1	1	1	1	16
OG0001530	1	1	2	1	1	1	1	1	1	1	1	1	1	1	1	1	1	16
OG0001531	1	1	1	1	1	1	1	1	1	1	1	1	1	1	1	1	1	16
OG0001532	1	1	2	1	1	1	1	1	1	1	1	1	1	1	1	1	1	16
OG0001533	1	1	1	1	1	1	1	1	1	1	1	1	1	1	1	1	1	16
OG0001534	1	1	1	1	1	1	1	1	1	1	1	1	1	1	1	1	1	16
OG0001535	1	1	1	1	1	1	1	1	1	1	1	1	1	1	1	1	1	16
OG0001536	1	1	1	1	1	1	1	1	1	1	1	1	1	1	1	1	1	16
OG0001537	1	1	1	1	1	1	1	1	1	1	1	1	1	1	1	1	1	16
OG0001538	1	1	1	1	1	1	1	1	1	1	2	1	1	1	1	1	1	16
OG0001539	1	1	2	1	1	1	1	1	1	1	1	1	1	1	1	1	1	16
OG0001540	1	1	2	1	1	1	1	1	1	1	1	1	1	1	1	1	1	16
OG0001541	1	1	1	1	1	1	1	1	1	1	1	1	1	1	1	1	1	16
OG0001542	1	1	2	1	1	1	1	1	1	1	1	1	1	1	1	1	1	16
OG0001543	1	1	2	1	1	1	1	1	1	1	1	1	1	1	1	1	1	16
OG0001544	1	1	2	1	1	1	1	1	1	1	1	1	1	1	1	1	1	16
OG0001545	1	1	2	1	1	1	1	1	1	1	1	1	1	1	1	1	1	16
OG0001546	1	1	2	1	1	1	1	1	1	1	1	1	1	1	1	1	1	16
OG0001547	1	1	2	1	1	1	1	1	1	1	1	1	1	1	1	1	1	16
OG0001548	1	1	2	1	1	1	1	1	1	1	1	1	1	1	1	1	1	16
OG0001549	1	1	1	1	1	1	1	1	1	1	1	1	1	1	1	1	1	16
OG0001550	1	1	1	1	1	1	1	1	1	1	1	1	1	1	1	1	1	16
OG0001551	1	1	2	1	1	1	1	1	1	1	1	1	1	1	1	1	1	16
OG0001552	1	1	1	1	1	2	1	1	1	1	1	1	1	1	1	1	1	16
OG0001553	1	1	1	1	1	1	1	1	1	1	1	1	2	1	1	1	1	16
OG0001554	1	1	1	1	1	1	1	1	1	1	1	1	1	2	1	1	1	16
OG0001555	1	1	1	1	1	1	1	1	1	1	1	1	1	1	1	1	1	16
OG0001556	1	1	1	1	1	1	1	1	1	1	1	1	1	1	1	1	1	16
OG0001557	1	1	2	1	1	1	1	1	1	1	1	1	1	1	1	1	1	16
OG0001558	1	1	2	1	1	1	1	1	1	1	1	1	1	1	1	1	1	16
OG0001559	1	1	2	1	1	1	1	1	1	1	1	1	1	1	1	1	1	16
OG0001560	1	1	2	2	1	1	2	1	1	1	1	1	1	1	1	1	1	16
OG0001561	1	1	1	1	1	1	1	1	1	1	1	1	1	1	1	1	2	16
OG0001562	1	1	1	1	1	1	1	1	1	1	1	1	1	1	1	1	1	16
OG0001563	1	1	1	1	1	1	1	1	1	1	1	1	1	1	1	1	1	16
OG0001564	1	1	2	1	1	1	1	1	1	1	1	1	1	1	1	1	1	16
OG0001565	1	1	3	1	1	1	1	1	1	1	1	1	1	1	1	1	1	16
OG0001566	1	1	2	1	1	1	1	1	1	1	1	1	1	1	1	1	1	16
OG0001567	1	1	2	1	1	1	1	1	1	1	1	1	1	1	1	1	1	16
OG0001568	1	1	2	1	1	1	1	1	1	1	1	1	1	1	1	1	1	16
OG0001569	1	1	1	1	1	1	1	1	1	1	1	1	1	1	1	1	1	16
OG0001570	1	1	2	1	1	1	1	1	1	1	1	1	1	1	1	1	1	16
OG0001571	1	1	1	1	1	1	1	1	1	1	1	1	1	1	1	1	1	16
OG0001572	1	1	2	1	1	1	1	1	1	1	1	1	1	1	1	1	1	16
OG0001573	1	1	2	1	1	1	1	1	1	1	1	1	1	1	1	1	1	16
OG0001574	1	1	2	1	1	1	1	1	1	1	1	1	1	1	1	1	1	16
OG0001575	1	1	1	1	1	1	2	1	1	1	1	1	1	1	1	1	1	16
OG0001576	1	1	1	1	1	1	1	1	1	1	1	1	1	2	1	1	1	16
OG0001577	2	1	0	0	0	0	2	1	1	1	1	1	2	2	2	1	1	12
OG0001578	1	1	2	1	1	1	1	1	1	1	1	1	1	1	1	1	1	16
OG0001579	1	1	2	1	1	1	1	1	1	1	1	1	1	1	1	1	1	16
OG0001580	1	1	2	1	1	1	1	1	1	1	1	1	1	1	1	1	1	16
OG0001581	1	1	1	1	1	1	1	1	1	1	1	1	1	1	1	1	1	16
OG0001582	1	1	2	1	1	1	1	1	1	1	1	1	1	1	1	1	1	16
OG0001583	1	1	2	1	1	1	1	1	1	1	1	1	1	1	1	1	1	16
OG0001584	1	1	2	1	1	1	1	1	1	1	1	1	1	1	1	1	1	16
OG0001585	0	0	2	1	0	1	1	1	1	1	1	2	2	1	1	1	0	12
OG0001586	1	1	1	1	1	0	1	1	1	1	1	1	1	1	1	1	1	15
OG0001587	0	0	1	2	2	0	0	1	1	2	2	2	1	1	1	2	2	12
OG0001588	1	1	2	1	1	1	2	1	1	1	2	1	1	1	0	1	1	15
OG0001589	1	1	2	1	1	1	1	1	1	1	1	1	1	1	1	1	1	16
OG0001590	1	1	1	1	1	1	1	1	1	1	1	1	1	1	1	1	2	16
OG0001591	1	1	1	1	1	1	2	1	1	1	1	1	1	1	1	1	1	16
OG0001592	1	1	1	1	1	1	1	1	1	1	1	1	1	1	1	1	1	16
OG0001593	1	1	1	1	1	1	1	1	1	1	1	1	1	1	1	1	1	16
OG0001594	1	2	1	1	1	1	1	1	1	1	1	1	1	1	1	1	1	16
OG0001595	1	1	2	1	1	1	1	1	1	1	1	1	1	1	1	1	1	16
OG0001596	1	1	2	1	1	1	1	1	1	1	1	1	1	1	1	1	1	16
OG0001597	1	1	1	1	1	1	1	1	1	1	1	1	1	1	1	1	1	16
OG0001598	1	1	2	1	1	1	1	1	1	1	1	1	1	1	1	1	1	16
OG0001599	1	1	1	1	1	1	1	1	1	1	2	1	1	1	1	1	1	16
OG0001600	1	1	2	1	1	1	1	1	1	1	2	1	1	1	1	1	1	16
OG0001601	1	1	1	1	1	1	1	1	1	1	1	1	1	1	1	1	1	16
OG0001602	1	1	2	1	1	1	1	1	1	1	1	1	1	1	1	1	1	16
OG0001603	1	1	2	1	1	1	1	1	1	1	1	1	1	1	1	1	1	16
OG0001604	1	1	1	1	1	1	1	1	1	1	1	1	1	2	1	1	1	16
OG0001605	1	1	3	1	1	1	1	1	1	1	1	1	1	1	1	1	1	16
OG0001606	1	1	2	1	1	1	1	1	1	1	1	1	1	1	1	1	1	16
OG0001607	1	1	1	1	1	1	1	1	1	1	1	1	1	1	1	1	1	16
OG0001608	1	1	1	1	1	1	1	1	1	1	1	1	1	1	1	1	1	16
OG0001609	1	1	1	2	1	1	1	1	1	1	1	1	1	1	1	1	1	16
OG0001610	1	1	2	1	1	1	1	1	1	1	1	1	1	1	1	1	1	16
OG0001611	1	1	2	1	1	1	1	1	1	1	1	1	1	1	1	1	1	16
OG0001612	1	1	1	2	1	1	1	1	1	1	1	1	1	1	1	1	1	16
OG0001613	1	1	2	1	1	1	1	1	1	1	1	1	1	1	1	1	1	16
OG0001614	4	2	2	2	0	0	0	1	1	0	1	2	0	0	0	2	2	9
OG0001615	1	0	2	2	0	0	0	3	3	0	1	2	0	0	0	2	1	8
OG0001616	2	1	0	3	0	0	0	0	3	0	2	5	0	0	0	1	2	7
OG0001617	1	1	1	1	1	1	1	1	1	1	1	1	1	1	1	1	1	16
OG0001618	0	0	3	1	1	1	1	1	1	1	1	1	1	1	1	1	1	14
OG0001619	1	1	2	1	1	1	1	1	1	1	1	1	1	1	1	1	1	16
OG0001620	1	1	2	1	1	1	1	1	1	1	1	1	1	1	1	1	1	16
OG0001621	1	1	1	1	1	1	1	1	1	1	1	1	1	1	1	1	1	16
OG0001622	1	1	2	1	1	1	1	1	1	1	1	1	1	1	1	1	1	16
OG0001623	1	1	2	1	1	1	1	1	1	1	1	1	1	1	1	1	1	16
OG0001624	1	1	1	1	1	2	1	1	1	1	1	1	1	1	1	1	1	16
OG0001625	1	1	2	1	1	1	1	1	1	1	1	1	1	1	1	1	1	16
OG0001626	1	1	2	1	1	1	1	1	1	1	2	1	1	1	1	1	1	16
OG0001627	1	1	2	1	1	1	1	1	1	1	1	1	1	1	1	1	1	16
OG0001628	1	1	1	1	1	1	1	1	1	1	1	1	1	1	1	1	1	16
OG0001629	1	1	1	1	1	1	1	1	1	1	1	1	1	1	1	1	1	16
OG0001630	1	1	2	1	2	1	1	1	1	1	1	1	1	1	1	1	1	16
OG0001631	1	1	2	1	1	1	1	1	1	1	1	1	1	1	1	1	1	16
OG0001632	1	1	2	2	1	1	1	1	1	1	0	1	1	1	1	1	1	15
OG0001633	1	1	2	1	1	1	1	1	1	1	1	1	1	1	1	1	1	16
OG0001634	1	1	2	1	1	1	1	1	1	1	1	1	1	1	1	1	1	16
OG0001635	1	1	2	1	1	1	1	1	1	1	1	1	1	1	1	1	1	16
OG0001636	1	1	1	1	1	1	1	1	1	1	1	1	1	1	1	1	1	16
OG0001637	1	1	2	1	1	1	1	1	1	1	1	1	1	1	1	1	1	16
OG0001638	1	1	2	1	1	1	1	1	1	1	1	1	1	1	1	1	1	16
OG0001639	1	1	2	1	1	1	1	1	1	1	1	1	1	1	1	1	1	16
OG0001640	1	1	1	1	1	1	1	1	1	1	1	1	1	1	1	1	1	16
OG0001641	1	1	1	1	1	1	1	1	1	1	1	1	1	1	1	1	1	16
OG0001642	1	1	1	1	1	1	2	1	1	1	1	1	1	1	1	1	1	16
OG0001643	1	1	2	1	1	1	1	1	1	1	0	1	2	1	1	1	1	15
OG0001644	1	1	2	1	1	1	1	1	1	1	1	1	1	1	1	1	1	16
OG0001645	1	1	1	1	1	1	2	1	1	1	1	1	1	1	1	1	1	16
OG0001646	2	1	1	1	1	1	1	1	1	1	1	1	1	1	1	1	1	16
OG0001647	1	1	2	1	1	1	1	1	1	1	1	1	1	1	1	1	1	16
OG0001648	1	2	2	1	1	1	1	1	1	1	1	1	1	1	2	1	1	16
OG0001649	1	1	1	1	1	1	1	1	1	1	2	1	2	1	1	1	1	16
OG0001650	1	1	1	1	1	2	1	1	1	1	1	1	1	1	1	1	1	16
OG0001651	1	1	1	1	1	2	1	1	1	1	1	1	1	1	1	1	1	16
OG0001652	0	1	1	1	1	1	1	1	1	1	1	1	2	1	1	1	1	15
OG0001653	1	1	2	1	1	1	1	1	1	1	1	1	1	1	1	1	1	16
OG0001654	1	1	2	1	1	1	1	1	1	1	1	1	1	1	1	1	1	16
OG0001655	1	1	1	1	2	1	1	1	1	1	1	1	1	1	1	1	1	16
OG0001656	1	1	1	1	1	1	2	1	1	1	1	1	1	1	1	1	1	16
OG0001657	1	1	1	1	1	1	1	1	1	1	1	1	2	1	1	1	1	16
OG0001658	1	1	1	1	1	1	1	1	1	1	1	1	1	1	1	1	1	16
OG0001659	1	1	2	1	1	1	1	1	1	1	1	1	1	1	1	1	1	16
OG0001660	1	1	2	1	1	1	1	1	1	1	1	1	1	1	1	1	1	16
OG0001661	1	1	2	1	1	1	1	1	1	1	1	1	1	1	1	1	1	16
OG0001662	1	1	1	1	1	1	1	1	1	1	1	1	1	1	1	1	1	16
OG0001663	1	1	2	1	1	1	1	1	1	1	1	1	1	1	1	1	1	16
OG0001664	1	1	2	1	1	1	1	1	1	1	1	1	1	1	1	1	1	16
OG0001665	1	1	2	1	1	1	1	1	1	1	1	1	1	1	1	1	1	16
OG0001666	1	1	1	1	1	1	1	1	1	1	0	1	1	1	1	1	1	15
OG0001667	1	1	2	1	1	1	1	1	1	1	1	1	1	1	1	1	1	16
OG0001668	1	1	1	1	1	1	1	1	1	1	1	1	1	1	1	1	1	16
OG0001669	1	1	2	1	1	1	1	1	1	1	1	1	1	1	1	1	1	16
OG0001670	1	1	1	1	1	1	1	1	1	1	2	1	1	1	1	1	1	16
OG0001671	1	1	2	1	1	1	1	1	1	1	1	1	1	1	1	1	1	16
OG0001672	1	1	1	1	1	1	1	1	1	1	1	1	1	1	1	1	1	16
OG0001673	1	1	1	1	1	1	1	1	1	1	2	1	1	1	1	1	1	16
OG0001674	1	1	2	1	1	1	1	1	1	1	1	1	1	1	1	1	1	16
OG0001675	1	1	2	1	1	1	1	1	1	1	1	1	1	1	1	1	1	16
OG0001676	1	1	2	1	1	1	1	1	1	1	1	1	1	1	1	1	1	16
OG0001677	1	1	1	1	1	1	1	1	1	1	2	1	1	1	1	1	1	16
OG0001678	1	1	2	1	1	1	1	1	1	1	1	1	1	1	1	1	1	16
OG0001679	1	1	1	2	1	1	1	1	1	1	1	1	1	1	1	1	1	16
OG0001680	1	1	1	1	1	0	1	1	1	1	1	1	1	1	1	1	1	15
OG0001681	1	1	3	1	1	1	1	1	1	1	1	1	1	1	1	1	2	16
OG0001682	1	1	2	1	1	1	1	1	1	1	1	1	1	1	1	1	1	16
OG0001683	1	1	1	1	1	1	1	1	1	1	1	1	1	1	1	1	1	16
OG0001684	1	1	1	1	1	1	1	1	1	1	1	1	1	1	1	1	1	16
OG0001685	1	1	1	1	1	1	1	1	1	1	1	1	1	1	2	1	1	16
OG0001686	1	1	2	1	1	1	1	1	1	1	1	1	1	1	1	1	1	16
OG0001687	1	1	2	1	1	1	1	1	1	1	1	1	1	1	1	1	1	16
OG0001688	1	1	1	1	1	1	1	1	1	1	1	1	1	1	1	1	1	16
OG0001689	1	1	2	1	1	1	1	1	1	1	1	1	1	1	1	1	1	16
OG0001690	1	1	2	1	1	1	1	1	1	1	1	1	1	1	1	1	1	16
OG0001691	1	1	2	1	1	1	1	1	1	1	1	1	1	1	1	1	1	16
OG0001692	1	1	2	1	1	1	1	1	1	1	1	1	1	1	1	1	1	16
OG0001693	1	1	2	1	1	1	1	1	1	1	1	1	1	1	1	1	1	16
OG0001694	1	1	2	1	1	1	1	1	1	1	1	1	1	1	1	1	1	16
OG0001695	1	1	1	1	2	1	1	1	1	1	1	1	1	1	1	1	1	16
OG0001696	1	1	1	1	1	1	2	1	1	1	1	1	1	1	1	1	1	16
OG0001697	1	1	2	1	1	1	1	1	1	1	1	1	1	1	1	1	1	16
OG0001698	1	1	1	1	1	1	1	1	1	1	1	1	1	1	1	1	1	16
OG0001699	1	1	1	1	1	1	1	2	2	1	1	1	1	1	1	1	1	16
OG0001700	1	1	1	1	1	1	1	1	1	1	1	1	1	1	1	1	1	16
OG0001701	1	1	2	1	1	1	1	1	1	1	1	1	1	1	1	1	1	16
OG0001702	1	1	1	1	1	1	1	1	1	1	1	1	1	2	1	1	1	16
OG0001703	1	1	2	1	1	1	1	1	1	1	1	1	1	1	1	1	1	16
OG0001704	1	1	2	1	1	1	1	1	1	1	1	1	1	1	1	1	1	16
OG0001705	1	1	2	1	1	1	1	1	1	1	1	1	1	1	1	1	1	16
OG0001706	1	1	1	1	1	1	1	1	1	1	1	1	1	1	2	1	1	16
OG0001707	1	1	1	1	1	1	1	1	1	1	1	1	1	1	1	1	1	16
OG0001708	1	1	2	1	1	2	1	1	1	1	1	1	1	1	1	1	1	16
OG0001709	1	1	2	1	1	1	1	1	1	1	1	1	1	1	1	1	1	16
OG0001710	1	1	2	1	1	1	1	1	1	1	1	1	1	1	1	1	1	16
OG0001711	1	1	1	1	1	1	1	1	1	1	1	1	1	1	1	1	1	16
OG0001712	1	1	1	1	1	1	1	1	1	1	1	1	1	1	1	1	1	16
OG0001713	1	1	2	1	1	1	1	1	1	1	1	1	1	1	1	1	1	16
OG0001714	1	1	1	1	1	1	1	1	1	1	1	1	1	1	1	1	1	16
OG0001715	1	1	1	1	1	2	1	1	1	1	1	1	1	1	1	1	1	16
OG0001716	1	1	1	1	1	1	1	1	1	1	1	1	1	1	2	1	1	16
OG0001717	1	1	2	1	1	1	1	1	1	1	1	1	1	1	1	1	1	16
OG0001718	1	1	1	1	1	1	1	1	1	1	1	1	1	1	1	1	1	16
OG0001719	1	1	2	1	1	1	1	1	1	1	1	1	1	1	1	1	1	16
OG0001720	1	1	1	1	1	1	1	1	1	1	1	1	1	1	1	1	1	16
OG0001721	1	1	1	1	1	1	1	1	1	1	2	1	1	1	1	1	1	16
OG0001722	1	1	1	1	1	1	1	1	1	1	1	1	1	1	1	1	1	16
OG0001723	1	1	2	1	1	1	1	1	1	1	1	1	1	1	1	1	1	16
OG0001724	1	1	2	1	1	1	1	1	1	1	1	1	1	1	1	1	1	16
OG0001725	1	1	2	1	1	1	1	1	1	1	1	1	1	1	1	1	1	16
OG0001726	1	1	2	1	1	1	1	1	1	1	1	1	1	1	1	1	1	16
OG0001727	1	1	2	1	1	1	1	1	1	1	1	1	1	1	1	1	1	16
OG0001728	0	0	2	2	2	1	0	1	1	1	1	2	1	1	1	2	2	13
OG0001729	5	1	0	1	0	0	0	0	2	0	0	0	0	1	0	0	7	5
OG0001730	1	1	1	1	1	1	1	1	1	1	1	1	1	1	1	2	1	16
OG0001731	1	1	2	1	1	1	1	1	1	1	1	1	1	1	1	1	1	16
OG0001732	1	1	2	1	1	1	1	1	1	1	1	1	1	1	1	1	1	16
OG0001733	1	1	1	1	1	1	1	1	1	1	1	1	2	1	1	1	1	16
OG0001734	1	1	2	1	1	1	1	1	1	1	1	1	1	1	1	1	1	16
OG0001735	1	1	2	1	1	1	1	1	1	1	1	1	1	1	1	1	1	16
OG0001736	1	1	2	1	1	1	1	1	1	1	1	1	1	1	1	1	1	16
OG0001737	1	1	2	1	1	1	1	1	1	1	1	1	1	1	1	1	1	16
OG0001738	1	1	1	1	1	1	1	1	1	1	1	1	1	1	1	1	1	16
OG0001739	1	1	1	1	1	1	1	1	1	1	1	1	1	1	1	1	1	16
OG0001740	1	1	2	1	1	1	1	1	1	1	1	1	1	1	1	1	1	16
OG0001741	1	1	2	1	1	1	1	1	1	1	1	1	1	1	1	1	1	16
OG0001742	1	1	2	1	1	0	1	1	1	1	1	1	1	1	1	1	1	15
OG0001743	1	1	1	1	1	1	1	1	1	1	1	1	1	1	1	1	1	16
OG0001744	1	1	2	1	1	1	1	1	1	1	1	1	1	1	1	1	1	16
OG0001745	1	1	2	1	1	1	1	1	1	1	1	1	1	1	1	1	1	16
OG0001746	1	1	2	1	1	1	1	1	1	1	1	1	1	1	1	1	1	16
OG0001747	1	2	1	1	1	1	1	1	1	1	1	1	1	1	1	1	1	16
OG0001748	1	1	2	1	1	1	1	1	1	1	1	1	1	1	1	1	1	16
OG0001749	1	1	1	1	1	1	1	1	1	1	1	1	1	1	1	1	1	16
OG0001750	1	1	1	1	1	1	1	1	2	1	1	1	1	1	1	1	1	16
OG0001751	1	1	2	1	1	1	1	1	1	1	1	1	1	1	1	1	1	16
OG0001752	1	1	2	1	2	1	1	1	1	1	1	1	0	1	1	1	2	15
OG0001753	1	1	2	1	1	1	1	1	1	1	1	1	1	1	1	1	1	16
OG0001754	1	1	1	1	1	1	1	1	1	1	1	1	1	1	1	1	2	16
OG0001755	1	1	1	1	1	1	1	1	1	2	1	2	1	1	1	2	1	16
OG0001756	1	1	2	1	1	1	1	1	1	1	1	1	1	1	1	1	1	16
OG0001757	1	2	1	1	1	1	1	1	1	1	1	1	1	1	1	1	1	16
OG0001758	1	1	2	1	1	1	1	1	1	1	1	1	1	1	1	1	1	16
OG0001759	1	1	1	1	1	1	1	1	1	1	1	1	1	1	1	1	1	16
OG0001760	1	1	2	1	1	1	1	1	1	1	1	1	1	1	1	1	1	16
OG0001761	1	1	2	1	1	1	1	1	1	1	1	1	1	1	1	1	1	16
OG0001762	1	1	2	1	1	1	1	1	1	1	1	1	1	1	1	1	1	16
OG0001763	1	1	2	1	1	1	1	1	1	1	1	1	1	1	1	1	1	16
OG0001764	1	1	2	1	1	1	1	1	1	1	1	1	1	1	1	1	1	16
OG0001765	1	1	2	1	1	1	1	1	1	1	1	1	1	1	1	1	1	16
OG0001766	1	1	2	1	1	1	1	1	1	1	1	1	1	1	1	1	1	16
OG0001767	1	1	2	1	1	1	1	1	1	1	1	1	1	1	1	1	1	16
OG0001768	1	1	2	1	1	1	1	1	1	1	1	1	1	1	1	1	1	16
OG0001769	1	1	3	1	2	0	2	1	1	1	1	2	0	1	0	1	1	13
OG0001770	1	1	1	1	1	1	1	1	1	1	1	1	1	1	1	1	1	16
OG0001771	1	1	2	1	1	1	1	1	1	1	1	1	1	1	1	1	1	16
OG0001772	1	1	2	1	1	1	1	1	1	1	1	1	1	1	1	1	1	16
OG0001773	1	1	1	1	1	1	1	1	1	1	1	1	1	1	1	1	1	16
OG0001774	1	1	2	1	1	1	1	1	1	1	1	1	1	1	1	1	1	16
OG0001775	0	0	1	3	1	1	1	1	1	1	1	1	1	1	2	1	1	14
OG0001776	1	1	1	1	1	1	1	1	1	1	1	1	1	1	1	1	1	16
OG0001777	1	1	2	1	1	1	1	1	1	1	1	1	1	1	1	1	1	16
OG0001778	1	1	2	1	2	3	0	2	1	1	1	1	1	1	0	1	2	14
OG0001779	1	1	2	1	1	1	1	1	1	1	1	1	1	1	1	1	1	16
OG0001780	1	2	1	1	1	2	1	1	1	1	1	1	2	1	1	1	1	16
OG0001781	1	1	2	1	1	1	1	1	1	1	1	1	1	1	1	1	1	16
OG0001782	1	1	2	1	1	1	1	1	1	1	1	1	1	1	1	1	1	16
OG0001783	1	1	2	1	1	1	1	1	1	1	1	1	1	1	1	1	1	16
OG0001784	1	1	2	1	1	1	1	1	1	1	1	1	1	1	1	1	1	16
OG0001785	1	1	2	1	1	1	1	1	1	1	1	1	1	1	1	1	1	16
OG0001786	1	1	1	1	1	1	1	1	1	1	1	1	1	1	1	1	1	16
OG0001787	1	1	1	1	1	2	1	1	1	1	1	1	1	1	1	1	1	16
OG0001788	1	1	2	1	1	1	1	1	1	1	1	1	1	1	1	1	1	16
OG0001789	1	1	1	1	1	1	1	1	1	1	1	1	1	1	1	1	1	16
OG0001790	1	1	1	1	1	2	1	1	1	1	1	1	1	1	1	1	1	16
OG0001791	1	1	2	1	1	1	1	1	1	1	1	1	1	1	1	1	1	16
OG0001792	1	1	2	1	1	1	1	1	1	1	1	1	1	1	1	1	1	16
OG0001793	1	1	2	1	1	1	1	1	1	1	1	1	1	1	1	1	1	16
OG0001794	1	1	2	1	1	1	1	1	1	1	1	1	1	1	1	1	1	16
OG0001795	1	1	2	1	1	1	1	1	1	1	1	1	1	1	1	1	1	16
OG0001796	1	1	1	1	1	2	1	1	1	1	1	1	1	1	1	1	1	16
OG0001797	1	1	2	1	1	1	1	1	1	1	1	1	1	1	1	1	1	16
OG0001798	1	1	2	1	1	1	1	1	1	1	1	1	1	1	1	1	1	16
OG0001799	1	1	2	1	1	1	1	1	1	1	1	1	1	1	1	1	1	16
OG0001800	1	1	2	1	1	1	2	1	1	1	1	1	1	1	1	1	1	16
OG0001801	1	1	2	1	1	1	1	1	1	1	1	1	1	1	1	1	1	16
OG0001802	1	1	1	1	1	1	1	1	1	1	1	1	1	1	1	1	1	16
OG0001803	1	1	2	1	1	1	1	1	1	1	1	1	1	1	1	1	1	16
OG0001804	1	1	2	1	1	1	1	1	1	1	1	1	1	1	1	1	1	16
OG0001805	1	1	1	1	1	1	1	1	1	1	1	1	1	1	1	1	1	16
OG0001806	1	1	2	1	1	1	1	1	1	1	1	1	1	1	1	1	1	16
OG0001807	1	1	2	1	1	1	1	1	1	1	1	1	1	1	1	1	1	16
OG0001808	1	1	2	1	1	1	1	1	1	1	1	1	1	1	1	1	1	16
OG0001809	1	1	1	1	1	1	1	1	1	1	1	1	1	1	1	1	1	16
OG0001810	1	1	2	1	1	1	1	1	1	1	1	1	1	1	1	1	1	16
OG0001811	1	0	1	1	1	1	2	1	1	1	1	1	1	1	1	1	1	15
OG0001812	1	1	1	1	1	1	1	1	1	1	2	1	1	1	1	1	1	16
OG0001813	1	1	1	1	1	1	1	1	1	1	1	2	1	1	1	1	1	16
OG0001814	1	1	1	1	1	1	1	1	1	1	1	1	1	2	1	1	1	16
OG0001815	1	1	2	1	1	1	1	1	1	1	1	1	1	1	1	1	1	16
OG0001816	1	1	1	1	1	1	1	1	1	1	1	1	2	1	1	1	1	16
OG0001817	1	1	1	1	1	1	1	1	1	1	1	1	1	1	1	1	1	16
OG0001818	1	1	1	1	1	1	1	1	1	1	1	1	1	1	1	1	1	16
OG0001819	1	1	2	1	1	1	1	1	1	1	1	1	1	1	1	1	1	16
OG0001820	1	1	2	1	1	1	1	1	1	1	1	1	1	1	1	1	1	16
OG0001821	1	1	2	1	1	1	1	1	1	1	1	1	1	1	1	1	1	16
OG0001822	1	1	1	1	1	1	1	1	1	1	2	1	1	1	1	1	1	16
OG0001823	1	1	2	1	1	1	1	1	1	1	1	1	1	1	1	1	1	16
OG0001824	1	1	1	1	1	1	1	1	1	1	1	1	1	1	1	1	1	16
OG0001825	1	1	2	1	1	1	1	1	1	1	1	1	1	1	1	1	1	16
OG0001826	1	1	2	1	1	1	1	1	1	1	1	1	1	1	1	1	1	16
OG0001827	1	1	2	1	1	1	1	1	1	1	1	1	1	1	1	1	1	16
OG0001828	2	1	1	1	1	1	1	1	1	1	1	1	1	1	1	1	1	16
OG0001829	1	1	2	1	1	1	1	1	1	1	1	1	1	1	1	1	1	16
OG0001830	1	1	2	1	1	1	1	1	1	1	1	1	1	1	1	1	1	16
OG0001831	1	1	1	1	1	1	1	1	1	1	1	1	1	1	1	1	1	16
OG0001832	1	1	2	1	1	1	1	1	1	1	1	1	1	1	1	1	1	16
OG0001833	1	1	2	1	1	1	1	1	1	1	1	1	1	1	1	1	1	16
OG0001834	1	1	2	1	1	1	1	1	1	1	1	1	1	1	1	1	1	16
OG0001835	1	1	2	1	1	1	1	1	1	1	1	1	1	1	1	1	1	16
OG0001836	1	1	1	1	1	1	1	1	1	1	1	1	1	1	1	1	1	16
OG0001837	1	1	2	1	1	1	1	1	1	1	1	1	1	1	1	1	1	16
OG0001838	1	1	2	1	1	1	1	1	1	1	1	1	1	1	1	1	1	16
OG0001839	1	1	2	1	1	1	1	1	1	1	1	1	1	1	1	1	1	16
OG0001840	1	1	2	1	1	1	1	1	1	1	1	1	1	1	1	1	1	16
OG0001841	1	1	2	1	1	1	1	1	1	1	1	1	1	1	1	1	1	16
OG0001842	1	1	1	1	1	1	1	1	1	1	1	1	1	1	1	1	1	16
OG0001843	2	1	1	1	1	1	1	1	1	1	1	1	1	1	1	1	1	16
OG0001844	1	1	2	1	1	1	1	1	1	1	1	1	1	1	1	1	1	16
OG0001845	1	1	2	1	1	1	1	1	1	1	1	1	1	1	1	1	1	16
OG0001846	1	1	2	1	1	1	1	1	1	1	1	1	1	1	1	1	1	16
OG0001847	1	1	1	1	1	1	1	1	1	1	1	1	1	1	1	1	1	16
OG0001848	1	1	1	1	1	2	1	1	1	1	1	1	1	1	1	1	1	16
OG0001849	1	2	1	1	1	1	1	1	1	1	1	1	1	1	1	1	1	16
OG0001850	1	1	2	1	1	1	1	1	1	1	1	1	1	1	1	1	1	16
OG0001851	1	1	1	2	1	1	1	1	1	1	1	1	1	1	1	1	1	16
OG0001852	1	1	1	1	1	1	1	1	1	1	1	1	1	1	1	1	2	16
OG0001853	1	1	2	1	1	1	1	1	1	1	1	1	1	1	1	1	1	16
OG0001854	1	1	1	2	1	1	1	1	1	1	1	1	1	1	1	1	1	16
OG0001855	1	1	2	1	1	1	1	1	1	1	1	1	1	1	1	1	1	16
OG0001856	1	1	1	1	1	1	1	1	1	1	1	1	1	1	1	1	1	16
OG0001857	1	1	1	1	1	2	1	1	1	1	1	1	1	1	1	1	1	16
OG0001858	1	1	2	1	1	1	1	1	1	1	1	1	1	1	1	1	1	16
OG0001859	1	1	2	1	1	1	1	1	1	1	1	1	1	1	1	1	1	16
OG0001860	1	1	2	1	1	1	1	1	1	1	1	1	1	1	1	1	1	16
OG0001861	1	1	2	1	1	1	1	1	1	1	1	1	1	1	1	1	1	16
OG0001862	1	1	1	1	1	1	1	1	1	1	1	1	1	1	1	1	1	16
OG0001863	1	1	2	2	1	1	1	1	1	1	1	1	1	1	1	1	1	16
OG0001864	1	1	1	1	1	1	1	1	1	1	1	1	1	1	1	1	1	16
OG0001865	1	2	0	0	1	0	2	1	1	1	1	1	2	1	2	1	1	13
OG0001866	1	0	1	2	2	0	1	1	1	1	1	1	1	2	1	1	1	14
OG0001867	1	1	1	1	1	1	1	1	1	1	1	1	1	1	1	1	1	16
OG0001868	1	1	2	1	1	1	1	1	1	1	1	1	1	1	1	1	1	16
OG0001869	1	1	2	1	1	1	1	1	1	1	1	1	1	1	1	1	1	16
OG0001870	1	1	3	1	1	1	1	1	1	1	1	1	1	1	1	1	1	16
OG0001871	1	1	2	1	1	0	1	1	1	1	1	1	1	1	1	1	1	15
OG0001872	1	1	1	1	1	1	1	1	1	1	1	1	2	2	2	1	1	16
OG0001873	1	1	2	1	1	1	1	1	1	1	1	1	1	1	1	1	1	16
OG0001874	1	1	2	1	1	1	1	1	1	1	1	1	1	1	1	1	1	16
OG0001875	1	1	2	1	1	1	1	1	1	1	1	1	1	1	1	1	1	16
OG0001876	1	1	1	1	1	1	1	1	1	1	1	1	1	1	1	1	1	16
OG0001877	1	1	2	1	1	1	1	1	1	1	1	1	1	1	1	1	1	16
OG0001878	1	1	2	1	1	1	1	1	1	1	1	1	1	1	1	1	1	16
OG0001879	1	1	2	1	1	1	1	1	1	1	1	1	1	1	1	1	1	16
OG0001880	1	1	1	1	1	1	1	1	1	1	1	1	1	1	1	1	1	16
OG0001881	1	1	2	1	1	1	1	1	1	1	1	1	1	1	1	1	1	16
OG0001882	1	1	2	1	1	1	1	1	1	1	1	1	1	1	1	1	1	16
OG0001883	1	1	2	1	1	1	1	1	1	1	1	1	1	1	1	1	1	16
OG0001884	1	1	1	1	1	1	1	1	1	1	1	1	1	1	1	1	1	16
OG0001885	2	1	1	1	1	1	1	1	1	1	1	1	1	1	1	1	1	16
OG0001886	1	1	2	1	1	1	1	1	1	1	1	1	1	1	1	1	1	16
OG0001887	1	1	2	1	1	1	1	1	1	1	1	1	1	1	1	1	1	16
OG0001888	1	1	2	1	1	1	1	1	1	1	1	1	1	1	1	1	1	16
OG0001889	1	1	2	1	1	1	1	1	1	1	1	1	1	1	1	1	1	16
OG0001890	1	1	2	1	1	1	1	1	1	1	1	1	1	1	1	1	1	16
OG0001891	1	1	2	1	1	1	1	1	1	1	1	1	1	1	1	1	1	16
OG0001892	1	1	1	1	1	1	1	1	1	1	1	1	1	1	1	1	1	16
OG0001893	2	1	1	1	1	1	1	1	1	1	1	1	1	2	2	1	1	16
OG0001894	1	1	2	1	1	1	1	1	1	1	1	1	1	1	1	1	1	16
OG0001895	1	1	1	1	1	1	1	1	1	1	1	1	2	1	1	1	1	16
OG0001896	1	1	2	1	1	1	1	1	1	1	1	1	1	1	1	1	1	16
OG0001897	1	1	2	1	1	1	1	1	1	1	1	1	1	1	1	1	1	16
OG0001898	1	1	1	1	1	1	1	1	1	1	1	1	1	1	1	1	1	16
OG0001899	1	1	2	1	1	1	1	1	1	1	1	1	1	1	1	1	1	16
OG0001900	1	1	2	1	1	1	1	1	1	1	1	1	1	1	1	1	1	16
OG0001901	1	1	2	1	1	1	1	1	1	1	1	1	1	1	1	1	1	16
OG0001902	1	1	2	1	1	1	1	1	1	1	1	1	1	1	1	1	1	16
OG0001903	1	1	1	1	1	2	1	1	1	1	1	1	1	1	1	1	1	16
OG0001904	1	1	1	1	1	1	1	1	1	1	1	1	1	1	1	1	1	16
OG0001905	1	1	2	1	1	1	1	1	1	1	1	1	1	1	1	1	1	16
OG0001906	1	1	1	1	1	1	1	1	2	1	1	1	1	1	1	1	1	16
OG0001907	1	1	1	1	1	1	1	1	1	1	1	1	1	1	1	1	1	16
OG0001908	1	2	1	1	1	1	1	1	1	1	3	1	1	1	1	1	1	16
OG0001909	1	1	1	1	1	1	1	1	1	1	1	1	1	1	1	1	1	16
OG0001910	1	1	1	1	1	1	1	1	1	1	1	1	1	1	1	1	1	16
OG0001911	1	1	2	1	1	1	1	1	1	1	1	1	1	1	1	1	1	16
OG0001912	1	1	2	1	1	1	1	1	1	1	1	1	1	1	1	1	1	16
OG0001913	1	1	2	1	1	1	1	1	1	1	1	1	1	1	1	1	1	16
OG0001914	1	1	2	1	1	1	1	1	1	1	1	1	1	1	1	1	1	16
OG0001915	1	1	1	1	1	1	1	1	1	1	1	1	1	1	1	1	1	16
OG0001916	1	1	2	1	1	1	1	1	1	1	1	1	1	1	1	1	1	16
OG0001917	1	1	2	1	1	1	1	1	1	1	1	1	1	1	1	1	1	16
OG0001918	1	1	3	1	1	1	1	1	1	1	1	1	1	1	1	1	1	16
OG0001919	1	1	2	1	1	1	1	1	1	1	1	1	1	1	1	1	1	16
OG0001920	1	1	1	1	1	1	1	1	1	1	2	1	1	1	1	1	1	16
OG0001921	1	1	2	1	1	1	1	1	1	1	1	1	1	1	1	1	1	16
OG0001922	2	1	1	1	1	1	1	1	1	1	1	1	1	1	1	1	1	16
OG0001923	1	1	1	1	1	1	1	1	1	1	1	1	1	1	1	1	2	16
OG0001924	1	1	2	1	1	1	1	1	1	1	1	1	1	1	1	1	1	16
OG0001925	1	1	1	1	1	1	1	1	1	1	1	1	1	1	1	1	1	16
OG0001926	1	1	2	1	1	1	1	1	1	1	1	1	1	1	1	1	1	16
OG0001927	1	1	2	1	1	1	1	1	1	1	1	1	1	1	1	1	1	16
OG0001928	1	1	1	1	1	1	1	1	1	1	1	1	1	1	1	1	1	16
OG0001929	1	1	2	1	1	1	1	1	1	1	1	1	1	1	1	1	1	16
OG0001930	1	1	2	1	1	1	1	1	1	1	1	1	1	1	1	1	1	16
OG0001931	1	1	1	1	1	1	1	1	1	1	1	1	1	1	2	1	1	16
OG0001932	1	1	1	1	2	1	1	1	1	1	1	1	1	1	1	1	1	16
OG0001933	1	1	2	1	1	1	1	1	1	1	1	1	1	1	1	1	1	16
OG0001934	1	1	3	1	1	1	1	1	1	1	1	1	1	1	1	1	1	16
OG0001935	1	1	1	1	1	1	1	2	2	1	1	1	1	1	1	1	1	16
OG0001936	1	1	1	1	1	1	1	1	1	1	1	1	1	1	1	1	1	16
OG0001937	1	1	2	1	1	1	1	1	1	1	1	1	1	1	1	1	1	16
OG0001938	1	1	2	1	1	1	1	1	1	1	1	1	1	1	1	1	1	16
OG0001939	1	1	3	1	1	1	0	1	1	1	1	1	1	1	1	1	1	15
OG0001940	1	1	2	1	1	1	1	1	1	1	1	1	1	1	1	1	1	16
OG0001941	1	1	2	1	1	1	1	1	1	1	1	1	1	1	1	1	1	16
OG0001942	1	1	2	1	1	1	1	1	1	1	1	1	1	1	1	1	1	16
OG0001943	1	1	1	1	1	2	1	1	1	1	1	1	1	1	1	1	1	16
OG0001944	1	1	2	1	1	1	1	1	1	1	1	1	1	1	1	1	1	16
OG0001945	1	1	2	1	1	1	1	1	1	1	1	1	1	1	1	1	1	16
OG0001946	1	2	1	1	1	1	1	1	1	1	1	1	1	1	1	1	1	16
OG0001947	1	1	1	1	1	1	1	1	1	1	1	1	1	1	1	1	2	16
OG0001948	1	1	2	1	1	1	1	1	1	1	1	1	1	1	1	1	1	16
OG0001949	1	1	1	1	1	1	1	1	1	1	1	1	1	1	1	1	1	16
OG0001950	1	1	1	2	1	1	1	1	1	1	1	1	1	1	1	1	1	16
OG0001951	2	2	2	1	1	1	1	1	1	1	1	1	1	1	1	1	1	16
OG0001952	1	1	2	1	1	1	1	1	1	1	1	1	1	1	1	1	1	16
OG0001953	1	1	2	1	1	1	1	1	1	1	1	1	1	1	1	1	1	16
OG0001954	1	1	2	1	1	1	1	1	1	1	1	1	1	1	1	1	1	16
OG0001955	1	1	2	1	1	1	1	1	1	1	1	1	1	1	1	1	1	16
OG0001956	1	1	2	1	1	1	1	1	1	1	1	1	1	1	1	1	1	16
OG0001957	1	1	1	1	1	1	1	1	1	1	1	1	1	1	1	1	1	16
OG0001958	1	1	2	1	1	1	1	1	1	1	1	1	1	1	1	1	1	16
OG0001959	1	1	1	1	1	1	1	1	1	1	1	1	1	1	1	1	1	16
OG0001960	1	1	2	1	1	1	1	1	1	1	1	1	1	1	1	1	1	16
OG0001961	1	1	2	1	1	1	1	1	1	1	2	1	1	1	1	1	1	16
OG0001962	1	1	1	1	1	1	1	1	1	1	2	1	1	1	1	1	1	16
OG0001963	1	1	2	1	1	1	1	1	1	1	1	1	1	1	1	1	1	16
OG0001964	1	1	2	1	1	1	1	1	1	1	1	1	1	1	1	1	1	16
OG0001965	1	1	2	1	1	1	1	1	1	1	1	1	1	1	1	1	1	16
OG0001966	1	1	2	1	1	1	1	1	1	1	1	1	1	1	1	1	1	16
OG0001967	1	1	1	1	1	1	1	1	1	1	1	1	1	1	1	1	1	16
OG0001968	1	1	2	1	1	1	1	1	1	1	1	1	1	1	1	1	1	16
OG0001969	1	1	1	1	1	1	1	1	1	1	1	1	1	1	1	1	1	16
OG0001970	1	1	1	1	1	1	1	1	1	1	1	1	1	1	1	1	1	16
OG0001971	1	1	1	1	1	1	1	1	1	1	1	1	1	1	1	1	1	16
OG0001972	1	1	2	1	1	1	1	1	1	1	1	1	1	1	1	1	1	16
OG0001973	1	1	1	1	1	1	1	1	1	1	1	1	1	1	1	1	1	16
OG0001974	1	1	1	1	1	1	2	1	1	1	1	1	1	1	1	1	1	16
OG0001975	1	1	1	1	1	1	1	1	1	2	1	1	1	1	1	1	1	16
OG0001976	1	1	2	1	1	1	1	1	1	1	1	1	1	1	1	1	1	16
OG0001977	0	2	1	1	1	0	1	2	2	1	2	1	1	1	1	2	1	14
OG0001978	1	1	2	1	1	1	1	1	1	1	1	1	1	1	1	1	1	16
OG0001979	1	1	1	1	1	1	1	1	1	1	1	1	1	1	1	1	1	16
OG0001980	1	1	1	1	1	1	1	1	1	1	1	1	1	1	1	1	1	16
OG0001981	2	1	1	2	1	1	0	1	1	1	1	1	1	1	1	1	1	15
OG0001982	1	1	2	1	1	1	1	1	1	1	1	1	1	1	1	1	1	16
OG0001983	1	1	1	1	1	2	1	1	1	1	1	1	1	1	1	1	1	16
OG0001984	1	1	1	2	1	1	1	1	1	1	1	1	1	1	1	1	1	16
OG0001985	1	1	1	1	1	2	1	1	1	1	1	1	1	1	1	1	1	16
OG0001986	1	1	1	1	1	1	1	1	1	1	1	1	2	1	1	1	1	16
OG0001987	1	2	1	1	1	1	1	1	1	1	1	1	1	1	1	1	1	16
OG0001988	1	1	1	1	1	1	1	1	1	1	1	1	1	1	1	1	1	16
OG0001989	1	1	2	1	1	1	1	1	1	1	1	1	1	1	1	1	1	16
OG0001990	1	1	1	1	1	1	1	1	1	1	1	1	1	1	1	1	1	16
OG0001991	1	1	2	1	1	1	1	1	1	1	1	1	1	1	1	1	1	16
OG0001992	1	1	2	1	1	1	1	1	1	1	1	1	1	1	1	1	1	16
OG0001993	1	1	2	1	1	1	1	1	1	1	1	1	1	1	1	1	1	16
OG0001994	1	1	2	1	1	1	1	1	1	1	1	1	1	1	1	1	1	16
OG0001995	1	1	2	1	1	1	1	1	1	1	1	1	1	1	1	1	1	16
OG0001996	1	1	2	1	1	1	1	1	1	1	1	1	1	1	1	1	1	16
[truncated: 8,655 more rows]

## Sheet: TableS3_515HighProfileMatch
Table S3 Summary of 515 orthogroups with profile match score (PMS) ³ 11 (Top 5% of PMS across 10,652 genomes)
Orthogroup	Reference_genes	Profile match score	Annotation	Class	SignalP
OG0000472	BCC2660_001051, BCC2660_009531, BCC2660_009532	11	-	-	SP
OG0001319	BCC2660_000199, BCC2660_001156, BCC2660_001157	11	Nitrate assimilation regulatory protein nirA	K	SP
OG0000659	BCC2660_010121, BCC2660_010122	12	Non-ribosomal peptide	Q	OTHER
OG0001320	BCC2660_000214, BCC2660_000215	11	NA	NA	OTHER
OG0002196	BCC2660_002986, BCC2660_002987	11	CorA-like Mg2+ transporter protein	S	OTHER
OG0004985	BCC2660_007229, BCC2660_007230	12	Fungal specific transcription factor domain	L	OTHER
OG0007975	BCC2660_003001, BCC2660_007490	11	Concanavalin A-like lectin glucanase	G	SP
OG0008436	BCC2660_003980, BCC2660_010028	11	Penicillin-binding protein	S	SP
OG0008635	BCC2660_003664, BCC2660_003665	11	NAD(P)H-binding	GM	OTHER
OG0008706	BCC2660_008028, BCC2660_008029	11	NA	NA	OTHER
OG0008725	BCC2660_004782, BCC2660_004783	12	NA	NA	SP
OG0008772	BCC2660_001049, BCC2660_004038	13	-	-	OTHER
OG0008779	BCC2660_010130, BCC2660_010131	11	Fungal trichothecene efflux pump (TRI12)	S	OTHER
OG0008826	BCC2660_009732, BCC2660_009733	11	Ribose 5-phosphate isomerase	G	OTHER
OG0008954	BCC2660_004104, BCC2660_004105	11	-	-	OTHER
OG0009059	BCC2660_008875, BCC2660_008876	11	Fungal specific transcription factor domain	L	OTHER
OG0009081	BCC2660_006463, BCC2660_006464	11	FAD dependent oxidoreductase domain containing protein	C	OTHER
OG0009095	BCC2660_007130, BCC2660_007131	11	-	-	OTHER
OG0009167	BCC2660_002644, BCC2660_002645	11	ankyrin repeats	S	OTHER
OG0009200	BCC2660_007392, BCC2660_007393	11	Protein of unknown function (DUF4246)	S	OTHER
OG0009472	BCC2660_001987, BCC2660_001988	12	phospholipid biosynthetic process	S	OTHER
OG0009475	BCC2660_002425, BCC2660_002426	12	GAL4-like Zn(II)2Cys6 (or C6 zinc) binuclear cluster DNA-binding domain	S	OTHER
OG0009478	BCC2660_010020, BCC2660_010039	11	C2H2 finger domain protein	S	OTHER
OG0009479	BCC2660_010014, BCC2660_010015	12	Only prolin and serin are matching in the corresponding protein	S	OTHER
OG0009493	BCC2660_010192, BCC2660_010193	11	Pyridine nucleotide-disulphide oxidoreductase	C	OTHER
OG0009603	BCC2660_003098, BCC2660_005822	13	NA	NA	SP
OG0009619	BCC2660_006179, BCC2660_006180	12	NA	NA	OTHER
OG0009721	BCC2660_007239, BCC2660_007240	11	Zinc-binding dehydrogenase	C	OTHER
OG0009723	BCC2660_003036, BCC2660_003037	12	NA	NA	OTHER
OG0009738	BCC2660_003975, BCC2660_003976	12	Saccharomyces cerevisiae YJR098c	S	OTHER
OG0009741	BCC2660_009500, BCC2660_009501	11	Protein of unknown function (DUF1365)	S	OTHER
OG0010379	BCC2660_004034, BCC2660_004035	11	NA	NA	OTHER
OG0000262	BCC2660_010128	11	Cytochrome P450	Q	OTHER
OG0005094	BCC2660_010043	11	-	-	OTHER
OG0007723	BCC2660_007973	11	NA	NA	OTHER
OG0008114	BCC2660_006494	11	-	-	SP
OG0008398	BCC2660_007172	11	-	-	OTHER
OG0008484	BCC2660_010126	12	-	-	OTHER
OG0008567	BCC2660_005833	11	Glycoside hydrolase family 89	U	SP
OG0008623	BCC2660_006492	11	Pectate lyase superfamily protein	S	OTHER
OG0008632	BCC2660_003350	11	Belongs to the glutamine synthetase family	E	OTHER
OG0008677	BCC2660_000197	13	Major facilitator superfamily transporter	G	OTHER
OG0008689	BCC2660_009735	11	Fungal trichothecene efflux pump (TRI12)	U	OTHER
OG0008695	BCC2660_009614	12	Ceramidase	I	OTHER
OG0008698	BCC2660_007778	11	SET (Su(var)3-9, Enhancer-of-zeste, Trithorax) domain	B	OTHER
OG0008704	BCC2660_007970	11	-	-	OTHER
OG0008727	BCC2660_004828	12	-	-	OTHER
OG0008729	BCC2660_009175	11	NA	NA	OTHER
OG0008740	BCC2660_008873	11	TRAM, LAG1 and CLN8 homology domains.	U	OTHER
OG0008808	BCC2660_000376	11	-	-	OTHER
OG0008820	BCC2660_001409	11	Major Facilitator Superfamily	S	OTHER
OG0008842	BCC2660_009370	11	fungal specific transcription factor	B	OTHER
OG0008858	BCC2660_008914	11	-	-	OTHER
OG0008883	BCC2660_004036	11	MFS transporter	S	OTHER
OG0008884	BCC2660_009802	11	UPF0261 domain protein	S	OTHER
OG0008894	BCC2660_000761	11	Ankyrin repeat	M	OTHER
OG0008924	BCC2660_001322	11	Prolyl oligopeptidase family	O	OTHER
OG0008927	BCC2660_001517	11	-	-	OTHER
OG0008930	BCC2660_008644	12	NACHT and WD domain protein	E	OTHER
OG0008931	BCC2660_008718	11	GAL4-like Zn(II)2Cys6 (or C6 zinc) binuclear cluster DNA-binding domain	S	OTHER
OG0008945	BCC2660_005026	12	Lanthionine synthetase C-like protein	V	OTHER
OG0008951	BCC2660_005780	14	-	-	OTHER
OG0008959	BCC2660_009041	11	Xylose isomerase-like TIM barrel	S	OTHER
OG0008962	BCC2660_008823	11	Major Facilitator Superfamily	P	OTHER
OG0008963	BCC2660_008874	11	Sugar (and other) transporter	U	OTHER
OG0008971	BCC2660_008969	11	Succinate dehydrogenase cytochrome	G	OTHER
OG0008972	BCC2660_007173	11	-	-	OTHER
OG0008978	BCC2660_002643	12	Alpha-kinase family	H	OTHER
OG0008980	BCC2660_002961	11	-	-	SP
OG0009032	BCC2660_001619	11	-	-	OTHER
OG0009033	BCC2660_001651	11	-	-	OTHER
OG0009036	BCC2660_009533	11	Prephenate dehydratase	E	OTHER
OG0009044	BCC2660_008077	12	Serine carboxypeptidase S28	O	OTHER
OG0009045	BCC2660_005341	11	metalloprotease 1	O	SP
OG0009046	BCC2660_005366	11	Phosphotransferase enzyme family	S	OTHER
OG0009050	BCC2660_009369	11	NA	NA	SP
OG0009053	BCC2660_004453	12	NA	NA	OTHER
OG0009055	BCC2660_004930	11	Saccharomyces cerevisiae YLR218C	S	OTHER
OG0009056	BCC2660_008314	12	-	-	OTHER
OG0009063	BCC2660_002061	11	NmrA-like family	S	OTHER
OG0009071	BCC2660_002893	11	-	-	OTHER
OG0009072	BCC2660_002965	12	-	-	OTHER
OG0009076	BCC2660_010149	11	NA	NA	OTHER
OG0009085	BCC2660_003342	11	Belongs to the protein kinase superfamily	T	OTHER
OG0009087	BCC2660_003970	11	IBR domain, a half RING-finger domain	O	OTHER
OG0009091	BCC2660_010115	12	to X-Pro dipeptidyl-peptidase protein	S	OTHER
OG0009092	BCC2660_010119	12	Trichothecene 3-O-acetyltransferase	H	OTHER
OG0009093	BCC2660_010129	11	Transferase family	S	OTHER
OG0009094	BCC2660_010120	12	cytochrome P-450	Q	OTHER
OG0009098	BCC2660_009758	11	-	-	SP
OG0009121	BCC2660_001599	11	Belongs to the sterol desaturase family	I	OTHER
OG0009123	BCC2660_001815	11	cytochrome p450	Q	OTHER
OG0009124	BCC2660_008641	11	Lipase (class 3)	G	SP
OG0009125	BCC2660_009734	11	-	-	OTHER
OG0009126	BCC2660_009505	11	-	-	SP
OG0009127	BCC2660_009521	11	Amino acid permease	E	OTHER
OG0009128	BCC2660_009520	11	-	-	OTHER
OG0009129	BCC2660_009621	11	Fungal specific transcription factor domain	K	OTHER
OG0009134	BCC2660_007931	11	C6 zinc finger domain protein	S	OTHER
OG0009136	BCC2660_008118	11	NA	NA	OTHER
OG0009137	BCC2660_008139	12	NA	NA	SP
OG0009139	BCC2660_005309	11	C6 zinc finger	S	OTHER
OG0009140	BCC2660_005332	11	deiminase	S	OTHER
OG0009143	BCC2660_009368	11	Belongs to the oxygen-dependent FAD-linked oxidoreductase family	C	SP
OG0009144	BCC2660_009374	11	-	-	SP
OG0009145	BCC2660_009329	12	-	-	OTHER
OG0009149	BCC2660_004245	11	NA	NA	OTHER
OG0009151	BCC2660_004464	11	Pectate lyase superfamily protein	S	SP
OG0009156	BCC2660_008274	12	-	-	SP
OG0009160	BCC2660_008877	11	Amidase	J	OTHER
OG0009162	BCC2660_001969	11	Heterokaryon incompatibility protein (HET)	S	OTHER
OG0009164	BCC2660_002349	11	Putative esterase	S	OTHER
OG0009166	BCC2660_002442	11	Belongs to the peptidase S1B family	O	OTHER
OG0009170	BCC2660_002874	11	NAD(P)H-binding	S	OTHER
OG0009173	BCC2660_003004	11	2-nitropropane dioxygenase	E	OTHER
OG0009177	BCC2660_006500	11	NA	NA	SP
OG0009178	BCC2660_003124	12	-	-	OTHER
OG0009181	BCC2660_003710	11	-	-	OTHER
OG0009182	BCC2660_003981	12	-	-	OTHER
OG0009183	BCC2660_004037	11	Multidrug resistance protein	Q	OTHER
OG0009187	BCC2660_010112	11	fad binding domain protein	C	OTHER
OG0009203	BCC2660_000703	11	NA	NA	OTHER
OG0009224	BCC2660_000132	11	Peptidase M60, enhancin and enhancin-like	S	OTHER
OG0009225	BCC2660_000198	13	Metalloprotease	O	SP
OG0009227	BCC2660_000213	11	FAD binding domain	C	OTHER
OG0009228	BCC2660_000216	11	GAL4-like Zn(II)2Cys6 (or C6 zinc) binuclear cluster DNA-binding domain	S	OTHER
OG0009229	BCC2660_000217	11	Methyltransferase domain	S	OTHER
OG0009233	BCC2660_008657	11	Transcription factor	S	OTHER
OG0009234	BCC2660_009683	11	Penicillin-binding protein	S	OTHER
OG0009235	BCC2660_009796	11	NA	NA	SP
OG0009236	BCC2660_009542	11	HNH endonuclease	S	OTHER
OG0009237	BCC2660_007704	11	NA	NA	OTHER
OG0009248	BCC2660_005525	11	-	-	SP
OG0009249	BCC2660_005546	11	ankyrin repeat protein	S	OTHER
OG0009250	BCC2660_005572	11	Alpha/beta hydrolase family	S	OTHER
OG0009251	BCC2660_005741	11	Four repeated domains in the Fasciclin I family of proteins, present in many other contexts.	M	OTHER
OG0009253	BCC2660_009941	11	NA	NA	OTHER
OG0009254	BCC2660_009949	11	Glutathione-dependent formaldehyde-activating enzyme	S	OTHER
OG0009255	BCC2660_004231	11	Multidrug resistance protein	Q	OTHER
OG0009256	BCC2660_004964	13	-	-	OTHER
OG0009257	BCC2660_009023	11	NACHT domain	S	OTHER
OG0009258	BCC2660_008188	11	-	-	OTHER
OG0009260	BCC2660_008859	11	-	-	OTHER
OG0009262	BCC2660_008892	11	Sodium/hydrogen exchanger family	P	OTHER
OG0009264	BCC2660_007233	11	Enoyl-(Acyl carrier protein) reductase	Q	OTHER
OG0009265	BCC2660_007234	11	permease	E	OTHER
OG0009267	BCC2660_001970	11	-	-	OTHER
OG0009268	BCC2660_002120	11	Conserved hypothetical protein	S	OTHER
OG0009270	BCC2660_002391	11	-	-	SP
OG0009272	BCC2660_002708	11	RTA1 like protein	S	OTHER
OG0009275	BCC2660_010157	11	Glyco_18	G	SP
OG0009280	BCC2660_003154	11	NA	NA	OTHER
OG0009282	BCC2660_003520	13	-	-	OTHER
OG0009283	BCC2660_003666	11	NA	NA	OTHER
OG0009286	BCC2660_003955	11	NA	NA	SP
OG0009288	BCC2660_010123	12	alpha/beta hydrolase fold	V	OTHER
OG0009289	BCC2660_006546	12	GAL4-like Zn(II)2Cys6 (or C6 zinc) binuclear cluster DNA-binding domain	S	OTHER
OG0009290	BCC2660_006727	11	phosphorylcholine phosphatase	S	OTHER
OG0009294	BCC2660_000226	11	atp-binding protein	F	OTHER
OG0009301	BCC2660_002705	12	-	-	OTHER
OG0009304	BCC2660_003072	11	NA	NA	OTHER
OG0009305	BCC2660_003183	11	NA	NA	OTHER
OG0009306	BCC2660_003307	11	synthase	E	OTHER
OG0009307	BCC2660_003507	11	Oligosaccaryltransferase	S	OTHER
OG0009335	BCC2660_000193	12	-	-	OTHER
OG0009338	BCC2660_000350	12	Major Facilitator Superfamily	S	OTHER
OG0009341	BCC2660_001070	12	GMP synthase	F	OTHER
OG0009342	BCC2660_001492	13	CaaX prenyl protease	O	OTHER
OG0009345	BCC2660_001816	11	NA	NA	SP
OG0009348	BCC2660_008632	12	NA	NA	OTHER
OG0009349	BCC2660_009694	14	-	-	OTHER
OG0009351	BCC2660_009730	11	Fungal specific transcription factor domain	S	OTHER
OG0009352	BCC2660_009731	11	Aldolase	G	OTHER
OG0009358	BCC2660_007817	11	-	-	OTHER
OG0009362	BCC2660_005665	11	NA	NA	SP
OG0009364	BCC2660_005742	12	CRAL TRIO domain protein	I	OTHER
OG0009367	BCC2660_009267	11	Phosphotransferase enzyme family	S	OTHER
OG0009369	BCC2660_004459	11	Monocarboxylate transporter	G	OTHER
OG0009373	BCC2660_004939	12	MAC/Perforin domain	S	OTHER
OG0009374	BCC2660_008178	12	FAD-NAD(P)-binding	Q	OTHER
OG0009375	BCC2660_008268	12	Enoyl-(Acyl carrier protein) reductase	Q	OTHER
OG0009376	BCC2660_008881	11	ankyrin repeats	S	OTHER
OG0009379	BCC2660_001952	11	Nitrogen assimilation transcription factor	K	OTHER
OG0009380	BCC2660_002052	12	NA	NA	OTHER
OG0009381	BCC2660_002334	11	Hydrophobic surface binding protein A	S	SP
OG0009383	BCC2660_002441	12	Trypsin	S	OTHER
OG0009384	BCC2660_002563	11	-	-	OTHER
OG0009386	BCC2660_010169	12	belongs to the flavoprotein pyridine nucleotide cytochrome reductase family	C	OTHER
OG0009388	BCC2660_006426	12	NA	NA	SP
OG0009389	BCC2660_003201	13	Belongs to the gluconokinase GntK GntV family	F	OTHER
OG0009393	BCC2660_009803	12	NA	NA	SP
OG0009394	BCC2660_010124	12	Non-ribosomal peptide	Q	OTHER
OG0009395	BCC2660_010125	12	-	-	OTHER
OG0009396	BCC2660_010127	12	15-O-acetyltransferase Tri3	S	OTHER
OG0009399	BCC2660_001183	11	N-acetylglucosaminyl transferase component (Gpi1)	MO	OTHER
OG0009400	BCC2660_008636	11	ATP-dependent permease MDL2	Q	OTHER
OG0009401	BCC2660_003741	11	Caspase domain	DO	OTHER
OG0009402	BCC2660_001315	11	NA	NA	OTHER
OG0009403	BCC2660_001618	11	Major Facilitator Superfamily	G	OTHER
OG0009404	BCC2660_001725	11	NA	NA	OTHER
OG0009449	BCC2660_000326	11	Domain of unknown function (DUF3328)	S	OTHER
OG0009451	BCC2660_000503	12	-	-	OTHER
OG0009452	BCC2660_000581	12	-	-	OTHER
OG0009453	BCC2660_000654	11	NA	NA	OTHER
OG0009456	BCC2660_001666	13	NA	NA	OTHER
OG0009464	BCC2660_005541	11	-	-	OTHER
OG0009466	BCC2660_009933	12	Phosphotransferase enzyme family	G	OTHER
OG0009470	BCC2660_008921	11	Phosphatidylserine decarboxylase	I	OTHER
OG0009473	BCC2660_002333	11	Belongs to the sterol desaturase family	S	OTHER
OG0009476	BCC2660_002609	13	NA	NA	OTHER
OG0009481	BCC2660_010113	11	glyoxalase	S	OTHER
OG0009482	BCC2660_006663	11	NA	NA	SP
OG0009484	BCC2660_005055	11	integral membrane protein	S	OTHER
OG0009487	BCC2660_008458	11	zinc finger protein crol gamma	S	OTHER
OG0009488	BCC2660_000022	12	NA	NA	OTHER
OG0009489	BCC2660_001355	11	NA	NA	OTHER
OG0009492	BCC2660_009651	11	NA	NA	OTHER
OG0009494	BCC2660_005664	12	-	-	OTHER
OG0009495	BCC2660_009264	11	NA	NA	OTHER
OG0009496	BCC2660_009153	11	Mature-T-Cell Proliferation I type	O	OTHER
OG0009497	BCC2660_002284	11	NA	NA	OTHER
OG0009500	BCC2660_005847	11	NA	NA	OTHER
OG0009501	BCC2660_006057	11	NA	NA	OTHER
OG0009502	BCC2660_003488	11	NA	NA	OTHER
OG0009503	BCC2660_003607	11	NA	NA	OTHER
OG0009504	BCC2660_009809	11	NA	NA	OTHER
OG0009505	BCC2660_010133	11	Protein of unknown function (DUF1349)	S	OTHER
OG0009558	BCC2660_000035	11	NA	NA	OTHER
OG0009560	BCC2660_001597	12	Very-long-chain 3-oxoacyl-CoA synthase	I	OTHER
OG0009576	BCC2660_008221	11	-	-	OTHER
OG0009578	BCC2660_008267	12	-	-	OTHER
OG0009579	BCC2660_007231	12	Enoyl-(Acyl carrier protein) reductase	Q	OTHER
OG0009580	BCC2660_007465	11	NA	NA	SP
OG0009581	BCC2660_002543	12	NA	NA	OTHER
OG0009584	BCC2660_003005	12	monoamine oxidase n	Q	OTHER
OG0009586	BCC2660_006493	13	Pectate lyase superfamily protein	S	SP
OG0009587	BCC2660_003989	12	NA	NA	OTHER
OG0009588	BCC2660_010136	12	NA	NA	SP
OG0009590	BCC2660_006739	13	Major Facilitator Superfamily	U	OTHER
OG0009593	BCC2660_001638	12	NA	NA	OTHER
OG0009594	BCC2660_008531	14	-	-	OTHER
OG0009595	BCC2660_008673	12	NA	NA	OTHER
OG0009596	BCC2660_009541	12	HNH endonuclease	S	OTHER
OG0009599	BCC2660_005349	12	NA	NA	OTHER
OG0009601	BCC2660_005739	11	Peptidase family M3	O	OTHER
OG0009605	BCC2660_008251	12	NA	NA	OTHER
OG0009606	BCC2660_008315	11	-	-	OTHER
OG0009607	BCC2660_008403	12	NA	NA	OTHER
OG0009610	BCC2660_007411	12	NA	NA	OTHER
OG0009612	BCC2660_007470	12	NA	NA	OTHER
OG0009618	BCC2660_006016	12	NA	NA	OTHER
OG0009621	BCC2660_003361	11	NA	NA	OTHER
OG0009622	BCC2660_003508	12	NA	NA	OTHER
OG0009700	BCC2660_001408	11	F-box and WD repeat-containing protein	S	OTHER
OG0009703	BCC2660_007770	11	CoA-transferase family III	I	OTHER
OG0009708	BCC2660_007886	11	-	-	SP
OG0009709	BCC2660_007887	11	-	-	SP
OG0009711	BCC2660_010206	11	-	-	OTHER
OG0009712	BCC2660_005537	11	NA	NA	SP
OG0009717	BCC2660_004724	11	NA	NA	OTHER
OG0009719	BCC2660_009006	13	Guanylate kinase	F	OTHER
OG0009724	BCC2660_003038	12	-	-	SP
OG0009728	BCC2660_003119	11	NA	NA	OTHER
OG0009730	BCC2660_010118	12	Penicillin-binding protein	S	OTHER
OG0009731	BCC2660_006547	11	Gamma-glutamyl cyclotransferase, AIG2-like	S	OTHER
OG0009732	BCC2660_006738	12	Catalyzes the hydroxylation of L-kynurenine (L-Kyn) to form 3-hydroxy-L-kynurenine (L-3OHKyn). Required for synthesis of quinolinic acid	Q	OTHER
OG0009734	BCC2660_000491	11	GAL4-like Zn(II)2Cys6 (or C6 zinc) binuclear cluster DNA-binding domain	S	OTHER
OG0009735	BCC2660_001805	11	NA	NA	SP
OG0009736	BCC2660_007391	12	NA	NA	OTHER
OG0009740	BCC2660_009677	11	HNH endonuclease	S	OTHER
OG0009742	BCC2660_009543	11	NA	NA	OTHER
OG0009745	BCC2660_008031	11	NA	NA	OTHER
OG0009746	BCC2660_005133	11	NA	NA	OTHER
OG0009747	BCC2660_005380	13	NA	NA	OTHER
OG0009748	BCC2660_004052	13	NA	NA	OTHER
OG0009750	BCC2660_008263	12	deiminase	S	SP
OG0009751	BCC2660_008404	13	Formate/nitrite transporter	P	OTHER
OG0009752	BCC2660_007178	11	NA	NA	OTHER
OG0009753	BCC2660_002113	11	NA	NA	SP
OG0009755	BCC2660_009992	11	NA	NA	OTHER
OG0009756	BCC2660_005843	13	NA	NA	OTHER
OG0009757	BCC2660_006284	13	NA	NA	OTHER
OG0009758	BCC2660_003060	11	NA	NA	OTHER
OG0009760	BCC2660_007147	11	NA	NA	OTHER
OG0009854	BCC2660_000212	12	NA	NA	OTHER
OG0009855	BCC2660_000617	12	-	-	OTHER
OG0009859	BCC2660_009449	12	NA	NA	SP
OG0009860	BCC2660_009499	11	alcohol dehydrogenase	Q	OTHER
OG0009861	BCC2660_009566	14	NA	NA	OTHER
OG0009863	BCC2660_007740	14	NA	NA	OTHER
OG0009866	BCC2660_007972	11	-	-	SP
OG0009868	BCC2660_010190	11	Serine hydrolase involved in the detoxification of formaldehyde	S	OTHER
OG0009870	BCC2660_009934	12	-	-	OTHER
OG0009871	BCC2660_004240	11	-	-	OTHER
OG0009872	BCC2660_004457	11	-	-	OTHER
OG0009876	BCC2660_008858	11	Glycosyltransferase family 25 (LPS biosynthesis protein)	O	OTHER
OG0009877	BCC2660_007241	11	Pyridine nucleotide-disulphide oxidoreductase	Q	OTHER
OG0009879	BCC2660_002423	12	Belongs to the chalcone stilbene synthases family	H	OTHER
OG0009880	BCC2660_003035	12	Trichodiene synthase (TRI5)	S	OTHER
OG0009881	BCC2660_010032	11	protein dimerization activity	L	OTHER
OG0009882	BCC2660_010023	11	-	-	OTHER
OG0009883	BCC2660_010150	12	Pertussis toxin, subunit 1	S	OTHER
OG0009885	BCC2660_003697	13	NA	NA	OTHER
OG0009886	BCC2660_006554	12	NA	NA	SP
OG0009889	BCC2660_000327	12	NA	NA	OTHER
OG0009890	BCC2660_000777	12	NA	NA	OTHER
OG0009892	BCC2660_001212	12	NA	NA	OTHER
OG0009893	BCC2660_001328	12	NA	NA	OTHER
OG0009895	BCC2660_008603	12	NA	NA	OTHER
OG0009897	BCC2660_007730	11	Protease component of the SPS-sensor system, which regulates the expression of several amino acid-metabolizing enzymes and amino acid- and peptide-permeases in response to extracellular amino acid levels by controlling the activity of two transcription factors, STP1 and STP2. Catalyzes the activation of these transcription factors, which are synthesized as latent cytoplasmic precursors, by proteo…	S	OTHER
OG0009898	BCC2660_007771	11	Serine hydrolase (FSH1)	S	OTHER
OG0009900	BCC2660_007826	12	NA	NA	OTHER
OG0009901	BCC2660_007919	12	NA	NA	OTHER
OG0009904	BCC2660_005233	12	NA	NA	OTHER
OG0009907	BCC2660_004857	12	NA	NA	OTHER
OG0009910	BCC2660_001854	12	NA	NA	OTHER
OG0009912	BCC2660_001983	12	NA	NA	OTHER
OG0009914	BCC2660_002713	11	NA	NA	OTHER
OG0009916	BCC2660_010044	11	-	-	OTHER
OG0009917	BCC2660_010041	11	-	-	OTHER
OG0009918	BCC2660_010185	11	peroxiredoxin activity	J	OTHER
OG0009919	BCC2660_005840	12	NA	NA	OTHER
OG0009921	BCC2660_006292	14	NA	NA	OTHER
OG0009923	BCC2660_004017	12	NA	NA	OTHER
OG0010045	BCC2660_000164	13	NA	NA	OTHER
OG0010046	BCC2660_000200	12	Transcription factor	K	OTHER
OG0010064	BCC2660_009367	14	HNH endonuclease	S	OTHER
OG0010065	BCC2660_004456	11	-	-	OTHER
OG0010071	BCC2660_001394	11	Protein tyrosine kinase	T	OTHER
OG0010072	BCC2660_002697	14	-	-	OTHER
OG0010074	BCC2660_010018	12	Only prolin and serin are matching in the corresponding protein	S	OTHER
OG0010077	BCC2660_003083	13	NA	NA	OTHER
OG0010086	BCC2660_000074	13	NA	NA	OTHER
OG0010087	BCC2660_000192	13	-	-	SP
OG0010088	BCC2660_001462	11	NA	NA	OTHER
OG0010089	BCC2660_001803	11	NA	NA	OTHER
OG0010090	BCC2660_001832	13	Calcium calmodulin-dependent protein kinase	D	OTHER
OG0010092	BCC2660_009744	11	NA	NA	OTHER
OG0010093	BCC2660_009432	11	NA	NA	OTHER
OG0010094	BCC2660_009498	11	NA	NA	OTHER
OG0010095	BCC2660_009497	11	-	-	OTHER
OG0010096	BCC2660_007766	11	NA	NA	OTHER
OG0010099	BCC2660_010195	11	reverse transcriptase	S	OTHER
OG0010100	BCC2660_005526	13	GAL4-like Zn(II)2Cys6 (or C6 zinc) binuclear cluster DNA-binding domain	S	OTHER
OG0010101	BCC2660_008818	11	NA	NA	OTHER
OG0010102	BCC2660_008837	11	NA	NA	OTHER
OG0010103	BCC2660_002285	13	NA	NA	OTHER
OG0010104	BCC2660_002562	11	-	-	OTHER
OG0010105	BCC2660_002666	11	NA	NA	OTHER
OG0010108	BCC2660_010030	11	NA	NA	OTHER
OG0010109	BCC2660_010037	11	helicase superfamily c-terminal domain	A	OTHER
OG0010110	BCC2660_005848	11	NA	NA	OTHER
OG0010111	BCC2660_006070	13	DUF803 domain membrane protein	U	OTHER
OG0010112	BCC2660_003369	11	NA	NA	OTHER
OG0010113	BCC2660_003372	11	NA	NA	OTHER
OG0010114	BCC2660_003944	11	NA	NA	OTHER
OG0010115	BCC2660_009860	13	NA	NA	OTHER
OG0010116	BCC2660_006595	11	NA	NA	OTHER
OG0010117	BCC2660_000902	11	zinc metalloproteinase	S	OTHER
OG0010118	BCC2660_003463	11	Belongs to the major facilitator superfamily. Sugar transporter (TC 2.A.1.1) family	P	OTHER
OG0010309	BCC2660_001804	11	NA	NA	OTHER
OG0010310	BCC2660_008514	11	OST-HTH/LOTUS domain	S	OTHER
OG0010327	BCC2660_002140	11	ABC transporter transmembrane region	Q	OTHER
OG0010337	BCC2660_008078	11	deiminase	S	OTHER
OG0010338	BCC2660_004234	12	Belongs to the aldehyde dehydrogenase family	C	OTHER
OG0010339	BCC2660_008775	12	2-C-methyl-D-erythritol 2,4-cyclodiphosphate synthase	S	OTHER
OG0010341	BCC2660_000332	12	NA	NA	OTHER
OG0010342	BCC2660_000374	12	NA	NA	OTHER
OG0010344	BCC2660_001411	12	NA	NA	OTHER
OG0010346	BCC2660_008564	12	NA	NA	OTHER
OG0010347	BCC2660_008586	12	NA	NA	OTHER
OG0010348	BCC2660_007774	12	NA	NA	OTHER
OG0010350	BCC2660_008044	12	NA	NA	OTHER
OG0010352	BCC2660_005094	13	NA	NA	OTHER
OG0010356	BCC2660_004628	12	NA	NA	OTHER
OG0010357	BCC2660_004980	12	NA	NA	OTHER
OG0010358	BCC2660_008994	12	GPR1/FUN34/yaaH family	S	OTHER
OG0010359	BCC2660_008988	12	Metal dependent phosphohydrolases with conserved 'HD' motif.	S	OTHER
OG0010360	BCC2660_009081	12	NA	NA	OTHER
OG0010361	BCC2660_009120	12	NA	NA	OTHER
OG0010362	BCC2660_008234	12	NA	NA	OTHER
OG0010366	BCC2660_007491	12	Reductase	C	OTHER
OG0010367	BCC2660_007579	12	Enoyl-(Acyl carrier protein) reductase	Q	OTHER
OG0010368	BCC2660_002253	12	NA	NA	OTHER
OG0010369	BCC2660_002569	12	NA	NA	OTHER
OG0010370	BCC2660_002699	12	NA	NA	OTHER
OG0010371	BCC2660_002842	12	arsenic resistance protein ArsH	S	OTHER
OG0010372	BCC2660_010051	12	NA	NA	OTHER
OG0010373	BCC2660_005954	12	NA	NA	OTHER
OG0010376	BCC2660_003468	12	NA	NA	OTHER
OG0010377	BCC2660_003830	12	NA	NA	OTHER
OG0010380	BCC2660_009846	14	NA	NA	OTHER
OG0010382	BCC2660_009693	12	-	-	OTHER
OG0010383	BCC2660_005258	12	fungal specific transcription factor	K	OTHER
OG0010384	BCC2660_002794	12	Chromo shadow domain	B	OTHER
OG0010667	BCC2660_007834	12	NA	NA	OTHER
OG0010682	BCC2660_002141	12	ABC transporter transmembrane region	Q	OTHER
OG0010685	BCC2660_010013	12	Only prolin and serin are matching in the corresponding protein	S	OTHER
OG0010689	BCC2660_003948	12	NA	NA	OTHER
OG0010695	BCC2660_009917	13	zinc finger	A	OTHER
OG0010696	BCC2660_004045	11	NA	NA	OTHER
OG0010698	BCC2660_000333	13	NA	NA	OTHER
OG0010699	BCC2660_000553	13	NA	NA	OTHER
OG0010700	BCC2660_000747	11	NA	NA	OTHER
OG0010701	BCC2660_001518	13	NA	NA	OTHER
OG0010702	BCC2660_001691	11	NA	NA	OTHER
OG0010703	BCC2660_008474	11	NA	NA	OTHER
OG0010704	BCC2660_008513	11	NA	NA	OTHER
OG0010706	BCC2660_009413	11	NA	NA	OTHER
OG0010707	BCC2660_009569	13	NA	NA	OTHER
OG0010708	BCC2660_009592	13	NA	NA	OTHER
OG0010710	BCC2660_007765	11	NA	NA	OTHER
OG0010711	BCC2660_007971	11	Belongs to the short-chain dehydrogenases reductases (SDR) family	Q	OTHER
OG0010712	BCC2660_008027	13	NA	NA	OTHER
OG0010713	BCC2660_005092	11	NA	NA	OTHER
OG0010715	BCC2660_009221	13	FUN14 family	S	SP
OG0010716	BCC2660_004559	11	NA	NA	OTHER
OG0010718	BCC2660_004872	11	NA	NA	OTHER
OG0010720	BCC2660_008923	11	NA	NA	OTHER
OG0010721	BCC2660_007237	11	Fungal specific transcription factor domain	P	OTHER
OG0010722	BCC2660_007390	13	NA	NA	OTHER
OG0010723	BCC2660_007599	13	NA	NA	OTHER
OG0010724	BCC2660_007570	11	NA	NA	OTHER
OG0010726	BCC2660_002427	13	NA	NA	OTHER
OG0010727	BCC2660_002774	11	-	-	OTHER
OG0010728	BCC2660_006150	11	NA	NA	OTHER
OG0010729	BCC2660_006233	11	NA	NA	OTHER
OG0010730	BCC2660_003442	11	NA	NA	OTHER
OG0010731	BCC2660_003746	11	NA	NA	OTHER
OG0010732	BCC2660_003859	11	NA	NA	OTHER
OG0010733	BCC2660_004026	11	NA	NA	OTHER
OG0010734	BCC2660_006567	13	NA	NA	OTHER
OG0010735	BCC2660_006889	13	NA	NA	OTHER
OG0010737	BCC2660_007140	13	NA	NA	OTHER
OG0010738	BCC2660_004855	11	Belongs to the major facilitator superfamily. Sugar transporter (TC 2.A.1.1) family	P	OTHER
OG0011294	BCC2660_000002	12	NA	NA	OTHER
OG0011295	BCC2660_000311	12	NA	NA	OTHER
OG0011296	BCC2660_000598	12	NA	NA	OTHER
OG0011297	BCC2660_001342	12	NA	NA	SP
OG0011298	BCC2660_008656	12	NA	NA	OTHER
OG0011299	BCC2660_007781	12	NA	NA	OTHER
OG0011300	BCC2660_005048	12	NA	NA	OTHER
OG0011302	BCC2660_005752	12	NA	NA	OTHER
OG0011306	BCC2660_008987	12	-	-	OTHER
OG0011308	BCC2660_007287	12	NA	NA	OTHER
OG0011309	BCC2660_007322	12	NA	NA	OTHER
OG0011310	BCC2660_001951	12	NA	NA	OTHER
OG0011311	BCC2660_002531	12	NA	NA	OTHER
OG0011312	BCC2660_002665	12	NA	NA	OTHER
OG0011314	BCC2660_002764	12	NA	NA	OTHER
OG0011315	BCC2660_005903	12	NA	NA	OTHER
OG0011316	BCC2660_003244	12	NA	NA	OTHER
OG0011318	BCC2660_003833	12	NA	NA	OTHER
OG0011319	BCC2660_004024	12	NA	NA	OTHER
OG0011321	BCC2660_008104	12	Belongs to the peptidase S10 family	O	OTHER
OG0011322	BCC2660_010033	12	reverse transcriptase	S	OTHER
OG0009161	BbasNHJ13051_004839, BbasNHJ13051_004840	11	DJ-1/PfpI family	S	SP
OG0010217	BbasNHJ13051_006581, BbasNHJ13051_006582	11	resistance protein	S	OTHER
OG0009363	BbasNHJ13051_007305	11	NA	NA	OTHER
OG0009571	BbasNHJ13051_006377	11	Phosphotransferase enzyme family	S	OTHER
OG0009718	BbasNHJ13051_008237	11	NA	NA	OTHER
OG0009824	BbasNHJ13051_004980	11	Transcription factor	K	OTHER
OG0009826	BbasNHJ13051_002826	11	AAA domain	A	OTHER
OG0009827	BbasNHJ13051_003056	11	NA	NA	OTHER
OG0009836	BbasNHJ13051_009543	11	NA	NA	OTHER
OG0009838	BbasNHJ13051_001270	12	NA	NA	OTHER
OG0010015	BbasNHJ13051_009909	12	Podospora anserina S mat genomic DNA chromosome	S	SP
OG0010016	BbasNHJ13051_004010	12	-	-	SP
OG0010063	BbasNHJ13051_006176	11	NA	NA	OTHER
OG0010220	BbasNHJ13051_005734	11	NA	NA	OTHER
OG0010230	BbasNHJ13051_007016	11	NA	NA	OTHER
OG0010235	BbasNHJ13051_004978	11	glyoxalase	S	OTHER
OG0010501	BbasNHJ13051_005380	12	NA	NA	OTHER
OG0010502	BbasNHJ13051_005287	12	NA	NA	OTHER
OG0010504	BbasNHJ13051_008526	11	NA	NA	OTHER
OG0010505	BbasNHJ13051_009986	11	-	-	SP
OG0010800	BbasNHJ13051_009400	11	NA	NA	OTHER
OG0010853	BbasNHJ13051_001121	11	Catalyzes a 2-step reaction, involving the ATP-dependent carboxylation of the covalently attached biotin in the first step and the transfer of the carboxyl group to pyruvate in the second	C	OTHER
OG0010860	BbasNHJ13051_006718	11	NA	NA	OTHER
OG0010877	BbasNHJ13051_009991	11	CT11-RanBPM	Z	OTHER
OG0010883	BbasNHJ13051_003925	11	NA	NA	OTHER
OG0010895	BbasNHJ13051_001330	11	Dihydrodipicolinate synthetase family	E	OTHER
OG0010921	BbasNHJ13051_008100	11	NA	NA	OTHER
OG0010922	BbasNHJ13051_009095	11	Acetyltransferase (GNAT) domain	J	OTHER
OG0010923	BbasNHJ13051_009096	11	NA	NA	SP
OG0010924	BbasNHJ13051_005381	13	NA	NA	OTHER
OG0010925	BbasNHJ13051_003577	13	FAD binding domain	C	OTHER
OG0010927	BbasNHJ13051_005639	11	Major Facilitator Superfamily	G	OTHER
OG0011593	BbasNHJ13051_005175	12	Pleckstrin homology domain.	S	OTHER
OG0011604	BbasNHJ13051_003956	12	NA	NA	OTHER
OG0010035	BneoNHJ6243_009421, BneoNHJ6243_009665	11	-	-	OTHER
OG0010261	BneoNHJ6243_003410	11	Patatin-like phospholipase	I	OTHER
OG0010332	BneoNHJ6243_002242	12	NA	NA	OTHER
OG0010511	BneoNHJ6243_007048	11	-	-	OTHER
OG0010561	BneoNHJ6243_006221	12	NA	NA	OTHER
OG0010784	BneoNHJ6243_007934	11	NA	NA	OTHER
OG0010893	BneoNHJ6243_004251	11	NA	NA	OTHER
OG0010896	BneoNHJ6243_006844	11	Calcineurin-like phosphoesterase	L	OTHER
OG0010909	BneoNHJ6243_003886	11	NA	NA	OTHER
OG0010949	BneoNHJ6243_010132	12	Pregnancy-associated plasma protein-A	O	OTHER
OG0010959	BneoNHJ6243_000995	11	NA	NA	OTHER
OG0010980	BneoNHJ6243_002479	11	-	-	OTHER
OG0011026	BneoNHJ6243_009629	11	Belongs to the GMC oxidoreductase family	E	OTHER
OG0011828	BneoNHJ6243_007969	12	NA	NA	OTHER
OG0011829	BneoNHJ6243_008460	12	NA	NA	OTHER
OG0011831	BneoNHJ6243_003411	12	NA	NA	OTHER
OG0011834	BneoNHJ6243_006149	12	NA	NA	OTHER
OG0011837	BneoNHJ6243_004878	12	NA	NA	OTHER
OG0011838	BneoNHJ6243_001111	12	NA	NA	OTHER
OG0011840	BneoNHJ6243_009403	12	GTPase-activator protein for Ras-like GTPases	V	OTHER
OG0010078	BthaMY4824_001330	11	NA	NA	OTHER
OG0010082	BthaMY4824_006525	11	-	-	OTHER
OG0010273	BthaMY4824_003134	11	NA	NA	OTHER
OG0011014	BthaMY4824_007277	11	Belongs to the peroxisomal membrane protein PXMP2 4 family	S	OTHER
OG0011025	BthaMY4824_007511	11	NA	NA	OTHER

## Sheet: TableS4_454HighVirSpecific
Table S4 Summary of 454 orthogroups that are specifically found in high virulence strains of Beauveria genomes, determined by virulence pair score (VPS)
Orthogroup	Reference_genes	Virlence pair score	Annotation	Class	SignalP
OG0009861	BCC2660_009566	4	NA	NA	OTHER
OG0009863	BCC2660_007740	4	NA	NA	OTHER
OG0010064	BCC2660_009367	4	HNH endonuclease	S	OTHER
OG0010072	BCC2660_002697	4	-	-	OTHER
OG0010380	BCC2660_009846	4	NA	NA	OTHER
OG0010715	BCC2660_009221	3	FUN14 family	S	SP
OG0010045	BCC2660_000164	3	NA	NA	OTHER
OG0010077	BCC2660_003083	3	NA	NA	OTHER
OG0010352	BCC2660_005094	3	NA	NA	OTHER
OG0010695	BCC2660_009917	3	zinc finger	A	OTHER
OG0010698	BCC2660_000333	3	NA	NA	OTHER
OG0010699	BCC2660_000553	3	NA	NA	OTHER
OG0010701	BCC2660_001518	3	NA	NA	OTHER
OG0010707	BCC2660_009569	3	NA	NA	OTHER
OG0010708	BCC2660_009592	3	NA	NA	OTHER
OG0010712	BCC2660_008027	3	NA	NA	OTHER
OG0010722	BCC2660_007390	3	NA	NA	OTHER
OG0010723	BCC2660_007599	3	NA	NA	OTHER
OG0010726	BCC2660_002427	3	NA	NA	OTHER
OG0010734	BCC2660_006567	3	NA	NA	OTHER
OG0010735	BCC2660_006889	3	NA	NA	OTHER
OG0010737	BCC2660_007140	3	NA	NA	OTHER
OG0010501	BbasNHJ13051_005380	3	NA	NA	OTHER
OG0010924	BbasNHJ13051_005381	3	NA	NA	OTHER
OG0010925	BbasNHJ13051_003577	3	FAD binding domain	C	OTHER
OG0011297	BCC2660_001342	2	NA	NA	SP
OG0010015	BbasNHJ13051_009909	2	Podospora anserina S mat genomic DNA chromosome	S	SP
OG0010949	BneoMY3181_007613	2	Pregnancy-associated plasma protein-A	O	SP
OG0009451	BCC2660_000503	2	-	-	OTHER
OG0010359	BCC2660_008988	2	Metal dependent phosphohydrolases with conserved 'HD' motif.	S	OTHER
OG0010667	BCC2660_007834	2	NA	NA	OTHER
OG0010682	BCC2660_002141	2	ABC transporter transmembrane region	Q	OTHER
OG0010685	BCC2660_010013	2	Only prolin and serin are matching in the corresponding protein	S	OTHER
OG0010689	BCC2660_003948	2	NA	NA	OTHER
OG0011294	BCC2660_000002	2	NA	NA	OTHER
OG0011295	BCC2660_000311	2	NA	NA	OTHER
OG0011296	BCC2660_000598	2	NA	NA	OTHER
OG0011298	BCC2660_008656	2	NA	NA	OTHER
OG0011299	BCC2660_007781	2	NA	NA	OTHER
OG0011300	BCC2660_005048	2	NA	NA	OTHER
OG0011302	BCC2660_005752	2	NA	NA	OTHER
OG0011306	BCC2660_008987	2	-	-	OTHER
OG0011308	BCC2660_007287	2	NA	NA	OTHER
OG0011309	BCC2660_007322	2	NA	NA	OTHER
OG0011310	BCC2660_001951	2	NA	NA	OTHER
OG0011311	BCC2660_002531	2	NA	NA	OTHER
OG0011312	BCC2660_002665	2	NA	NA	OTHER
OG0011314	BCC2660_002764	2	NA	NA	OTHER
OG0011315	BCC2660_005903	2	NA	NA	OTHER
OG0011316	BCC2660_003244	2	NA	NA	OTHER
OG0011318	BCC2660_003833	2	NA	NA	OTHER
OG0011319	BCC2660_004024	2	NA	NA	OTHER
OG0011321	BCC2660_008104	2	Belongs to the peptidase S10 family	O	OTHER
OG0011322	BCC2660_010033	2	reverse transcriptase	S	OTHER
OG0011593	BbasNHJ13051_005175	2	Pleckstrin homology domain.	S	OTHER
OG0011604	BbasNHJ13051_003956	2	NA	NA	OTHER
OG0010332	BneoMY3181_003759	2	NA	NA	OTHER
OG0011828	BneoMY3181_001680	2	NA	NA	OTHER
OG0011829	BneoMY3181_001135	2	NA	NA	OTHER
OG0011831	BneoMY3181_001739	2	NA	NA	OTHER
OG0011834	BneoMY3181_007176	2	NA	NA	OTHER
OG0011837	BneoMY3181_008450	2	NA	NA	OTHER
OG0011838	BneoMY3181_008701	2	NA	NA	OTHER
OG0011840	BneoMY3181_002589	2	GTPase-activator protein for Ras-like GTPases	V	OTHER
OG0013426	BbasNHJ13051_009915	1	Trypsin-like serine protease	E	SP
OG0013406	BbasNHJ13051_008991	1	GDSL/SGNH-like Acyl-Esterase family found in Pmr5 and Cas1p	S	SP
OG0013389	BbasNHJ13051_008400	1	-	-	SP
OG0013397	BbasNHJ13051_004779	1	-	-	SP
OG0013375	BbasNHJ13051_002670	1	L-amino acid oxidase LaoA	E	SP
OG0013384	BbasNHJ13051_000344	1	NA	NA	SP
OG0014003	BnamMY3957_002523	1	NA	NA	SP
OG0014050	BneoMY3181_008494	1	NA	NA	SP
OG0014034	BneoMY3181_002398	1	Protein-tyrosine phosphatase	V	SP
OG0011626	BneoMY3181_002950	1	NA	NA	SP
OG0011627	BneoMY3181_002949	1	-	-	SP
OG0011628	BneoMY3181_002946	1	NA	NA	SP
OG0014206	BneoNHJ6243_009711	1	NA	NA	SP
OG0014202	BneoNHJ6243_005376	1	NA	NA	SP
OG0014507	BthaMY4824_010093	1	NA	NA	SP
OG0014441	BthaMY4824_010006	1	NA	NA	SP
OG0014481	BthaMY4824_009205	1	NA	NA	SP
OG0014479	BthaMY4824_006960	1	NA	NA	SP
OG0011943	BthaMY4824_010043, BthaMY4824_010044	1	NA	NA	SP
OG0011948	BthaMY4824_010007, BthaMY4824_010008	1	Domain of unknown function (DUF3328)	S	SP
OG0012930	BCC2660_010140	1	NA	NA	OTHER
OG0012949	BCC2660_009981	1	NA	NA	OTHER
OG0012944	BCC2660_009799	1	NA	NA	OTHER
OG0012943	BCC2660_009792	1	NA	NA	OTHER
OG0012955	BCC2660_009184	1	NA	NA	OTHER
OG0012929	BCC2660_009037	1	UDP-galactopyranose mutase	H	OTHER
OG0012954	BCC2660_008989	1	NA	NA	OTHER
OG0012953	BCC2660_008986	1	NA	NA	OTHER
OG0012958	BCC2660_008939	1	NA	NA	OTHER
OG0012940	BCC2660_008742	1	NA	NA	OTHER
OG0012942	BCC2660_008731	1	NA	NA	OTHER
OG0012941	BCC2660_008727	1	NA	NA	OTHER
OG0012939	BCC2660_008725	1	NA	NA	OTHER
OG0012938	BCC2660_008642	1	NA	NA	OTHER
OG0012937	BCC2660_008625	1	NA	NA	OTHER
OG0012936	BCC2660_008470	1	NA	NA	OTHER
OG0012957	BCC2660_008459	1	NA	NA	OTHER
OG0012956	BCC2660_008172	1	NA	NA	OTHER
OG0012928	BCC2660_007927	1	-	-	OTHER
OG0012960	BCC2660_007532	1	NA	NA	OTHER
OG0012959	BCC2660_007243	1	NA	NA	OTHER
OG0012968	BCC2660_006914	1	NA	NA	OTHER
OG0012965	BCC2660_006404	1	NA	NA	OTHER
OG0012964	BCC2660_005993	1	NA	NA	OTHER
OG0012963	BCC2660_005845	1	NA	NA	OTHER
OG0012948	BCC2660_005829	1	NA	NA	OTHER
OG0012947	BCC2660_005347	1	NA	NA	OTHER
OG0012946	BCC2660_005051	1	NA	NA	OTHER
OG0012945	BCC2660_005032	1	NA	NA	OTHER
OG0012952	BCC2660_004532	1	NA	NA	OTHER
OG0012951	BCC2660_004460	1	NA	NA	OTHER
OG0012950	BCC2660_004223	1	NA	NA	OTHER
OG0012967	BCC2660_004027	1	NA	NA	OTHER
OG0012966	BCC2660_003747	1	NA	NA	OTHER
OG0012962	BCC2660_002430	1	NA	NA	OTHER
OG0012961	BCC2660_001941	1	NA	NA	OTHER
OG0012935	BCC2660_001316	1	NA	NA	OTHER
OG0012934	BCC2660_001165	1	NA	NA	OTHER
OG0012933	BCC2660_001068	1	NA	NA	OTHER
OG0012932	BCC2660_000855	1	NA	NA	OTHER
OG0012931	BCC2660_000390	1	NA	NA	OTHER
OG0010091	BCC2660_003945, BCC2660_008176, BCC2660_008627, BCC2660_010139, BCC2660_010232	1	NA	NA	OTHER
OG0010351	BCC2660_010241, BCC2660_010242, BCC2660_010243, BCC2660_010249	1	NA	NA	OTHER
OG0010355	BCC2660_008985, BCC2660_009903	1	Alpha/beta hydrolase family	S	OTHER
OG0009713	BCC2660_005807	1	-	-	OTHER
OG0010674	BCC2660_009902	1	Glucose inhibited division protein A	J	OTHER
OG0010679	BCC2660_008341	1	NA	NA	OTHER
OG0011232	BCC2660_009786	1	Belongs to the aldehyde dehydrogenase family	C	OTHER
OG0011249	BCC2660_005824	1	Concanavalin A-like lectin glucanase	G	OTHER
OG0011250	BCC2660_005814	1	hAT family C-terminal dimerisation region	L	OTHER
OG0013402	BbasNHJ13051_009993	1	Conserved hypothetical protein	S	OTHER
OG0013399	BbasNHJ13051_009984	1	NA	NA	OTHER
OG0013387	BbasNHJ13051_009923	1	NA	NA	OTHER
OG0013425	BbasNHJ13051_009893	1	NA	NA	OTHER
OG0013411	BbasNHJ13051_009871	1	NA	NA	OTHER
OG0013410	BbasNHJ13051_009870	1	NA	NA	OTHER
OG0013376	BbasNHJ13051_009832	1	NA	NA	OTHER
OG0013378	BbasNHJ13051_009822	1	-	-	OTHER
OG0013396	BbasNHJ13051_009780	1	NA	NA	OTHER
OG0013395	BbasNHJ13051_009778	1	GAL4-like Zn(II)2Cys6 (or C6 zinc) binuclear cluster DNA-binding domain	S	OTHER
OG0013434	BbasNHJ13051_009755	1	NA	NA	OTHER
OG0013429	BbasNHJ13051_009740	1	Fungal specific transcription factor domain	L	OTHER
OG0013377	BbasNHJ13051_009734	1	NA	NA	OTHER
OG0013418	BbasNHJ13051_009704	1	NA	NA	OTHER
OG0013390	BbasNHJ13051_009651	1	NA	NA	OTHER
OG0013391	BbasNHJ13051_009650	1	-	-	OTHER
OG0013416	BbasNHJ13051_009634	1	NA	NA	OTHER
OG0013385	BbasNHJ13051_009621	1	-	-	OTHER
OG0013386	BbasNHJ13051_009620	1	NA	NA	OTHER
OG0013414	BbasNHJ13051_009397	1	NA	NA	OTHER
OG0013431	BbasNHJ13051_009343	1	NA	NA	OTHER
OG0013412	BbasNHJ13051_009262	1	alpha/beta hydrolase fold	S	OTHER
OG0013433	BbasNHJ13051_009234	1	NA	NA	OTHER
OG0013435	BbasNHJ13051_009154	1	NA	NA	OTHER
OG0013373	BbasNHJ13051_008959	1	NA	NA	OTHER
OG0013398	BbasNHJ13051_008921	1	chitin binding	G	OTHER
OG0013420	BbasNHJ13051_008784	1	NA	NA	OTHER
OG0013408	BbasNHJ13051_008658	1	NA	NA	OTHER
OG0013407	BbasNHJ13051_008561	1	NA	NA	OTHER
OG0013400	BbasNHJ13051_008505	1	NA	NA	OTHER
OG0013417	BbasNHJ13051_008484	1	NA	NA	OTHER
OG0013405	BbasNHJ13051_008268	1	NA	NA	OTHER
OG0013422	BbasNHJ13051_007933	1	NA	NA	OTHER
OG0013380	BbasNHJ13051_007495	1	NA	NA	OTHER
OG0013432	BbasNHJ13051_006809	1	Nonessential protein required for the fusion of transport vesicles derived from the endocytic pathway with the Golgi complex	U	OTHER
OG0013403	BbasNHJ13051_006780	1	NA	NA	OTHER
OG0013428	BbasNHJ13051_006620	1	-	-	OTHER
OG0013371	BbasNHJ13051_006562	1	Multidrug resistance protein	Q	OTHER
OG0013394	BbasNHJ13051_006294	1	NA	NA	OTHER
OG0013372	BbasNHJ13051_006262	1	Uracil permease	FH	OTHER
OG0013381	BbasNHJ13051_005714	1	NA	NA	OTHER
OG0013374	BbasNHJ13051_005476	1	family 17	G	OTHER
OG0013415	BbasNHJ13051_005279	1	NA	NA	OTHER
OG0013413	BbasNHJ13051_005064	1	NA	NA	OTHER
OG0013404	BbasNHJ13051_004716	1	NA	NA	OTHER
OG0013421	BbasNHJ13051_004617	1	NA	NA	OTHER
OG0013409	BbasNHJ13051_004095	1	NA	NA	OTHER
OG0013388	BbasNHJ13051_003891	1	NA	NA	OTHER
OG0013423	BbasNHJ13051_003244	1	NA	NA	OTHER
OG0013401	BbasNHJ13051_002366	1	NA	NA	OTHER
OG0013427	BbasNHJ13051_002253	1	NA	NA	OTHER
OG0013419	BbasNHJ13051_002202	1	NA	NA	OTHER
OG0013393	BbasNHJ13051_002073	1	NA	NA	OTHER
OG0013430	BbasNHJ13051_002038	1	NA	NA	OTHER
OG0013379	BbasNHJ13051_002030	1	NA	NA	OTHER
OG0013424	BbasNHJ13051_001885	1	NA	NA	OTHER
OG0013392	BbasNHJ13051_001591	1	NA	NA	OTHER
OG0013383	BbasNHJ13051_000337	1	NA	NA	OTHER
OG0013382	BbasNHJ13051_000256	1	NA	NA	OTHER
OG0011598	BbasNHJ13051_009618, BbasNHJ13051_009619	1	NA	NA	OTHER
OG0010678	BbasNHJ13051_006366	1	NA	NA	OTHER
OG0010684	BbasNHJ13051_006343	1	NA	NA	OTHER
OG0010686	BbasNHJ13051_006234	1	NA	NA	OTHER
OG0011594	BbasNHJ13051_003042	1	-	-	OTHER
OG0011595	BbasNHJ13051_007713	1	Cytochrome P450	Q	OTHER
OG0011597	BbasNHJ13051_009342	1	NA	NA	OTHER
OG0013995	BnamMY3957_010006	1	NA	NA	OTHER
OG0014002	BnamMY3957_009846	1	Woronin body major protein	S	OTHER
OG0013990	BnamMY3957_007603	1	ABC transporter transmembrane region	Q	OTHER
OG0013999	BnamMY3957_007149	1	NA	NA	OTHER
OG0014004	BnamMY3957_005466	1	NA	NA	OTHER
OG0013994	BnamMY3957_005145	1	-	-	OTHER
OG0014000	BnamMY3957_004284	1	NA	NA	OTHER
OG0013996	BnamMY3957_003497	1	NA	NA	OTHER
OG0013998	BnamMY3957_002761	1	NA	NA	OTHER
OG0014001	BnamMY3957_001927	1	NA	NA	OTHER
OG0013997	BnamMY3957_001380	1	NA	NA	OTHER
OG0013992	BnamMY3957_000855	1	NA	NA	OTHER
OG0013993	BnamMY3957_000446	1	NA	NA	OTHER
OG0013989	BnamMY3957_000419	1	NA	NA	OTHER
OG0013991	BnamMY3957_000141	1	NA	NA	OTHER
OG0010510	BnamMY3957_005142	1	-	-	OTHER
OG0010694	BnamMY3957_003094	1	NA	NA	OTHER
OG0011608	BnamMY3957_005475	1	NA	NA	OTHER
OG0011611	BnamMY3957_005321	1	NA	NA	OTHER
OG0011624	BnamMY3957_009074	1	ABC transporter transmembrane region	V	OTHER
OG0014038	BneoMY3181_009805	1	NA	NA	OTHER
OG0014057	BneoMY3181_009709	1	NA	NA	OTHER
OG0014061	BneoMY3181_009665	1	to reverse transcriptase	L	OTHER
OG0014043	BneoMY3181_009605	1	NA	NA	OTHER
OG0014042	BneoMY3181_009604	1	NA	NA	OTHER
OG0014058	BneoMY3181_009479	1	NA	NA	OTHER
OG0014053	BneoMY3181_009257	1	NA	NA	OTHER
OG0014049	BneoMY3181_009000	1	NA	NA	OTHER
OG0014044	BneoMY3181_008295	1	NA	NA	OTHER
OG0014046	BneoMY3181_008054	1	cytochrome P-450	Q	OTHER
OG0014048	BneoMY3181_007715	1	NA	NA	OTHER
OG0014033	BneoMY3181_006816	1	Ankyrin repeats (many copies)	S	OTHER
OG0014064	BneoMY3181_006594	1	NA	NA	OTHER
OG0014054	BneoMY3181_006184	1	NA	NA	OTHER
OG0014047	BneoMY3181_006140	1	NA	NA	OTHER
OG0014040	BneoMY3181_006109	1	NA	NA	OTHER
OG0014051	BneoMY3181_005963	1	NA	NA	OTHER
OG0014067	BneoMY3181_005787	1	NA	NA	OTHER
OG0014066	BneoMY3181_005786	1	NA	NA	OTHER
OG0014039	BneoMY3181_004435	1	Major Facilitator Superfamily	S	OTHER
OG0014052	BneoMY3181_003433	1	NA	NA	OTHER
OG0014035	BneoMY3181_003302	1	NA	NA	OTHER
OG0014059	BneoMY3181_003105	1	NA	NA	OTHER
OG0014068	BneoMY3181_002963	1	NA	NA	OTHER
OG0014056	BneoMY3181_002947	1	NA	NA	OTHER
OG0014032	BneoMY3181_002863	1	-	-	OTHER
OG0014055	BneoMY3181_002671	1	NA	NA	OTHER
OG0014060	BneoMY3181_002590	1	-	-	OTHER
OG0014065	BneoMY3181_002130	1	NA	NA	OTHER
OG0014063	BneoMY3181_002088	1	NA	NA	OTHER
OG0014037	BneoMY3181_001718	1	Pyridine nucleotide-disulphide oxidoreductase	C	OTHER
OG0014062	BneoMY3181_001413	1	NA	NA	OTHER
OG0014041	BneoMY3181_001389	1	NA	NA	OTHER
OG0014036	BneoMY3181_000522	1	NA	NA	OTHER
OG0014045	BneoMY3181_000466	1	NA	NA	OTHER
OG0011830	BneoMY3181_006811, BneoMY3181_006812	1	NA	NA	OTHER
OG0011835	BneoMY3181_005774, BneoMY3181_007253	1	-	-	OTHER
OG0011839	BneoMY3181_008534	1	Multidrug resistance-associated protein	Q	OTHER
OG0014204	BneoNHJ6243_010185	1	High affinity methionine permease	E	OTHER
OG0014209	BneoNHJ6243_010180	1	NA	NA	OTHER
OG0014216	BneoNHJ6243_010164	1	NA	NA	OTHER
OG0014191	BneoNHJ6243_010081	1	NA	NA	OTHER
OG0014201	BneoNHJ6243_010071	1	NA	NA	OTHER
OG0014187	BneoNHJ6243_010009	1	NA	NA	OTHER
OG0014188	BneoNHJ6243_010008	1	NA	NA	OTHER
OG0014203	BneoNHJ6243_010002	1	NA	NA	OTHER
OG0014208	BneoNHJ6243_009947	1	-	-	OTHER
OG0014189	BneoNHJ6243_009872	1	NA	NA	OTHER
OG0014205	BneoNHJ6243_009668	1	NA	NA	OTHER
OG0014197	BneoNHJ6243_009591	1	NA	NA	OTHER
OG0014194	BneoNHJ6243_009528	1	NA	NA	OTHER
OG0014193	BneoNHJ6243_009526	1	NA	NA	OTHER
OG0014210	BneoNHJ6243_009493	1	NA	NA	OTHER
OG0014211	BneoNHJ6243_009350	1	Pectate lyase superfamily protein	S	OTHER
OG0014218	BneoNHJ6243_009015	1	NA	NA	OTHER
OG0014212	BneoNHJ6243_008515	1	NA	NA	OTHER
OG0014185	BneoNHJ6243_008484	1	Belongs to the DEAD box helicase family	A	OTHER
OG0014217	BneoNHJ6243_007762	1	NA	NA	OTHER
OG0014207	BneoNHJ6243_005861	1	Flavoprotein	DP	OTHER
OG0014213	BneoNHJ6243_005310	1	NA	NA	OTHER
OG0014214	BneoNHJ6243_005309	1	NA	NA	OTHER
OG0014196	BneoNHJ6243_004738	1	NA	NA	OTHER
OG0014219	BneoNHJ6243_004737	1	NA	NA	OTHER
OG0014215	BneoNHJ6243_003778	1	NA	NA	OTHER
OG0014198	BneoNHJ6243_003686	1	NA	NA	OTHER
OG0014192	BneoNHJ6243_002928	1	NA	NA	OTHER
OG0014199	BneoNHJ6243_002276	1	NA	NA	OTHER
OG0014186	BneoNHJ6243_001481	1	-	-	OTHER
OG0014200	BneoNHJ6243_001266	1	NA	NA	OTHER
OG0014195	BneoNHJ6243_001110	1	NA	NA	OTHER
OG0014190	BneoNHJ6243_000029	1	NA	NA	OTHER
OG0010568	BneoNHJ6243_009713, BneoNHJ6243_009714, BneoNHJ6243_010030	1	HAT family dimerization domain protein	L	OTHER
OG0010669	BneoNHJ6243_010068, BneoNHJ6243_010069	1	NA	NA	OTHER
OG0011859	BneoNHJ6243_009910, BneoNHJ6243_009911	1	C2H2 finger domain protein	S	OTHER
OG0011860	BneoNHJ6243_010013, BneoNHJ6243_010014	1	-	-	OTHER
OG0011861	BneoNHJ6243_010000, BneoNHJ6243_010001	1	protein dimerization activity	L	OTHER
OG0011236	BneoNHJ6243_001198	1	Dehydrogenase	Q	OTHER
OG0014440	BthaMY4824_010145	1	NA	NA	OTHER
OG0014452	BthaMY4824_010136	1	NA	NA	OTHER
OG0014487	BthaMY4824_010115	1	NA	NA	OTHER
OG0014536	BthaMY4824_010111	1	NA	NA	OTHER
OG0014566	BthaMY4824_010085	1	NA	NA	OTHER
OG0014502	BthaMY4824_010053	1	NA	NA	OTHER
OG0014563	BthaMY4824_010051	1	NA	NA	OTHER
OG0014515	BthaMY4824_010047	1	NA	NA	OTHER
OG0014464	BthaMY4824_010045	1	NA	NA	OTHER
OG0014503	BthaMY4824_010029	1	NA	NA	OTHER
OG0014499	BthaMY4824_010021	1	NA	NA	OTHER
OG0014568	BthaMY4824_010019	1	NA	NA	OTHER
OG0014521	BthaMY4824_010016	1	NA	NA	OTHER
OG0014512	BthaMY4824_010014	1	NA	NA	OTHER
OG0014559	BthaMY4824_009907	1	NA	NA	OTHER
OG0014522	BthaMY4824_009881	1	NA	NA	OTHER
OG0014523	BthaMY4824_009880	1	NA	NA	OTHER
OG0014534	BthaMY4824_009831	1	NA	NA	OTHER
OG0014442	BthaMY4824_009789	1	Vacuolar sorting protein 9 (VPS9) domain	U	OTHER
OG0014466	BthaMY4824_009762	1	NA	NA	OTHER
OG0014465	BthaMY4824_009761	1	NA	NA	OTHER
OG0014477	BthaMY4824_009593	1	NA	NA	OTHER
OG0014518	BthaMY4824_009581	1	NA	NA	OTHER
OG0014489	BthaMY4824_009554	1	NA	NA	OTHER
OG0014510	BthaMY4824_009522	1	NA	NA	OTHER
OG0014569	BthaMY4824_009488	1	NA	NA	OTHER
OG0014542	BthaMY4824_009483	1	NA	NA	OTHER
OG0014565	BthaMY4824_009471	1	NA	NA	OTHER
OG0014492	BthaMY4824_009433	1	NA	NA	OTHER
OG0014506	BthaMY4824_009385	1	NA	NA	OTHER
OG0014434	BthaMY4824_009323	1	NA	NA	OTHER
OG0014454	BthaMY4824_009233	1	NA	NA	OTHER
OG0014556	BthaMY4824_009203	1	NA	NA	OTHER
OG0014478	BthaMY4824_009104	1	NA	NA	OTHER
OG0014432	BthaMY4824_009053	1	NA	NA	OTHER
OG0014445	BthaMY4824_008950	1	NA	NA	OTHER
OG0014560	BthaMY4824_008948	1	NA	NA	OTHER
OG0014453	BthaMY4824_008840	1	Belongs to the ABC transporter superfamily. ABCG family. PDR (TC 3.A.1.205) subfamily	Q	OTHER
OG0014557	BthaMY4824_008598	1	NA	NA	OTHER
OG0014500	BthaMY4824_008416	1	NA	NA	OTHER
OG0014439	BthaMY4824_008345	1	NA	NA	OTHER
OG0014571	BthaMY4824_008254	1	NA	NA	OTHER
OG0014516	BthaMY4824_008211	1	NA	NA	OTHER
OG0014474	BthaMY4824_008172	1	NA	NA	OTHER
OG0014473	BthaMY4824_008169	1	NA	NA	OTHER
OG0014476	BthaMY4824_008086	1	NA	NA	OTHER
OG0014541	BthaMY4824_008000	1	NA	NA	OTHER
OG0014564	BthaMY4824_007916	1	NA	NA	OTHER
OG0014540	BthaMY4824_007887	1	NA	NA	OTHER
OG0014490	BthaMY4824_007824	1	Belongs to the isocitrate and isopropylmalate dehydrogenases family	E	OTHER
OG0014539	BthaMY4824_007755	1	NA	NA	OTHER
OG0014431	BthaMY4824_007486	1	NA	NA	OTHER
OG0014545	BthaMY4824_007426	1	NA	NA	OTHER
OG0014549	BthaMY4824_007386	1	NA	NA	OTHER
OG0014488	BthaMY4824_007342	1	-	-	OTHER
OG0014457	BthaMY4824_007257	1	NA	NA	OTHER
OG0014529	BthaMY4824_007235	1	NA	NA	OTHER
OG0014471	BthaMY4824_007190	1	NA	NA	OTHER
OG0014561	BthaMY4824_007100	1	NA	NA	OTHER
OG0014425	BthaMY4824_007051	1	-	-	OTHER
OG0014444	BthaMY4824_006696	1	NA	NA	OTHER
OG0014548	BthaMY4824_006516	1	NA	NA	OTHER
OG0014498	BthaMY4824_006435	1	NA	NA	OTHER
OG0014550	BthaMY4824_006183	1	NA	NA	OTHER
OG0014538	BthaMY4824_006105	1	NA	NA	OTHER
OG0014537	BthaMY4824_006086	1	NA	NA	OTHER
OG0014501	BthaMY4824_006028	1	NA	NA	OTHER
OG0014459	BthaMY4824_005865	1	NA	NA	OTHER
OG0014460	BthaMY4824_005864	1	NA	NA	OTHER
OG0014458	BthaMY4824_005781	1	NA	NA	OTHER
OG0014482	BthaMY4824_005704	1	NA	NA	OTHER
OG0014447	BthaMY4824_005525	1	NA	NA	OTHER
OG0014437	BthaMY4824_005486	1	NA	NA	OTHER
OG0014572	BthaMY4824_005450	1	NA	NA	OTHER
OG0014535	BthaMY4824_005438	1	NA	NA	OTHER
OG0014468	BthaMY4824_005356	1	NA	NA	OTHER
OG0014469	BthaMY4824_005339	1	NA	NA	OTHER
OG0014567	BthaMY4824_005331	1	NA	NA	OTHER
OG0014520	BthaMY4824_005330	1	NA	NA	OTHER
OG0014519	BthaMY4824_005320	1	NA	NA	OTHER
OG0014531	BthaMY4824_005229	1	NA	NA	OTHER
OG0014532	BthaMY4824_005221	1	NA	NA	OTHER
OG0014486	BthaMY4824_005182	1	NA	NA	OTHER
OG0014485	BthaMY4824_005149	1	NA	NA	OTHER
OG0014456	BthaMY4824_005084	1	NA	NA	OTHER
OG0014493	BthaMY4824_005036	1	NA	NA	OTHER
OG0014553	BthaMY4824_005028	1	NA	NA	OTHER
OG0014533	BthaMY4824_004934	1	NA	NA	OTHER
OG0014511	BthaMY4824_004915	1	NA	NA	OTHER
OG0014513	BthaMY4824_004863	1	Conserved hypothetical protein	S	OTHER
OG0014514	BthaMY4824_004860	1	NA	NA	OTHER
OG0014528	BthaMY4824_004448	1	NA	NA	OTHER
OG0014525	BthaMY4824_004370	1	NA	NA	OTHER
OG0014558	BthaMY4824_004320	1	NA	NA	OTHER
OG0014446	BthaMY4824_004095	1	NA	NA	OTHER
OG0014517	BthaMY4824_003958	1	NA	NA	OTHER
OG0014472	BthaMY4824_003872	1	NA	NA	OTHER
OG0014554	BthaMY4824_003860	1	NA	NA	OTHER
OG0014570	BthaMY4824_003646	1	NA	NA	OTHER
OG0014530	BthaMY4824_003619	1	methyltransferase MTQ2	J	OTHER
OG0014524	BthaMY4824_003516	1	NA	NA	OTHER
OG0014491	BthaMY4824_003425	1	NA	NA	OTHER
OG0014527	BthaMY4824_003181	1	NA	NA	OTHER
OG0014526	BthaMY4824_003114	1	NA	NA	OTHER
OG0014562	BthaMY4824_002941	1	NA	NA	OTHER
OG0014497	BthaMY4824_002909	1	NA	NA	OTHER
OG0014496	BthaMY4824_002876	1	NA	NA	OTHER
OG0014495	BthaMY4824_002857	1	NA	NA	OTHER
OG0014483	BthaMY4824_002805	1	NA	NA	OTHER
OG0014484	BthaMY4824_002804	1	NA	NA	OTHER
OG0014509	BthaMY4824_002568	1	NA	NA	OTHER
OG0014508	BthaMY4824_002492	1	NA	NA	OTHER
OG0014443	BthaMY4824_002394	1	NA	NA	OTHER
OG0014543	BthaMY4824_002388	1	NA	NA	OTHER
OG0014504	BthaMY4824_002202	1	NA	NA	OTHER
OG0014505	BthaMY4824_002200	1	NA	NA	OTHER
OG0014551	BthaMY4824_002174	1	NA	NA	OTHER
OG0014461	BthaMY4824_002149	1	NA	NA	OTHER
OG0014467	BthaMY4824_002005	1	NA	NA	OTHER
OG0014480	BthaMY4824_001933	1	NA	NA	OTHER
OG0014544	BthaMY4824_001881	1	NA	NA	OTHER
OG0014430	BthaMY4824_001880	1	NA	NA	OTHER
OG0014429	BthaMY4824_001877	1	NA	NA	OTHER
OG0014428	BthaMY4824_001832	1	NA	NA	OTHER
OG0014427	BthaMY4824_001830	1	NA	NA	OTHER
OG0014426	BthaMY4824_001771	1	NA	NA	OTHER
OG0014436	BthaMY4824_001768	1	NA	NA	OTHER
OG0014435	BthaMY4824_001669	1	NA	NA	OTHER
OG0014555	BthaMY4824_001643	1	NA	NA	OTHER
OG0014455	BthaMY4824_001524	1	NA	NA	OTHER
OG0014494	BthaMY4824_001365	1	NA	NA	OTHER
OG0014470	BthaMY4824_001014	1	NA	NA	OTHER
OG0014547	BthaMY4824_000905	1	NA	NA	OTHER
OG0014438	BthaMY4824_000842	1	NA	NA	OTHER
OG0014475	BthaMY4824_000545	1	NA	NA	OTHER
OG0014463	BthaMY4824_000507	1	NA	NA	OTHER
OG0014462	BthaMY4824_000490	1	NA	NA	OTHER
OG0014552	BthaMY4824_000396	1	NA	NA	OTHER
OG0014451	BthaMY4824_000314	1	NA	NA	OTHER
OG0014450	BthaMY4824_000311	1	NA	NA	OTHER
OG0014449	BthaMY4824_000269	1	NA	NA	OTHER
OG0014448	BthaMY4824_000253	1	NA	NA	OTHER
OG0014546	BthaMY4824_000210	1	NA	NA	OTHER
OG0014433	BthaMY4824_000199	1	NA	NA	OTHER
OG0011940	BthaMY4824_010081, BthaMY4824_010082	1	Adds a myristoyl group to the N-terminal glycine residue of certain cellular proteins	I	OTHER
OG0011944	BthaMY4824_004889, BthaMY4824_004890	1	Phosphatidylserine decarboxylase	I	OTHER
OG0011954	BthaMY4824_000786, BthaMY4824_010116	1	NA	NA	OTHER
OG0010325	BthaMY4824_001687	1	NA	NA	OTHER
OG0010586	BthaMY4824_004859	1	Conserved hypothetical protein	S	OTHER
OG0010661	BthaMY4824_008505	1	Ribosomal protein S17	J	OTHER
OG0011617	BthaMY4824_010125	1	Glutathione S-transferase	I	OTHER
OG0011618	BthaMY4824_007478	1	NA	NA	OTHER
OG0011631	BthaMY4824_004634	1	NA	NA	OTHER
OG0011949	BthaMY4824_002471	1	-	-	OTHER
OG0011960	BthaMY4824_006961	1	-	-	OTHER
OG0011965	BthaMY4824_002483	1	Belongs to the TPP enzyme family	EH	OTHER
OG0011968	BthaMY4824_004861	1	to phosphoenolpyruvate synthase pyruvate phosphate dikinase	G	OTHER

## Sheet: TableS5_195Virulence-associated
Table S5 Summary of 195 orthogroups that have high PMS (³ 11) and have VPS ³ 1
Orthogroups	Beauveria_reference_genes	Consensus annotation from eggNOG-mapper, blastp, and Interproscan	PMS	VPS	log2FC_Wang_etal.2017	KOG_functional_class	Signal_peptide_fromSignalP
OG0010325	BBA_02890m.01	Hypothetical protein	11	1	-11.9948	NA	OTHER
OG0009367	BCC2660_009267	Phosphotransferase enzyme family	11	1	-4.5361	S	OTHER
OG0009256	BCC2660_004964	Hypothetical protein	13	1	-2.39432	-	OTHER
OG0008695	BCC2660_009614	Ceramidase	12	1	-1.44153	I	OTHER
OG0009289	BCC2660_006546	GAL4-like Zn(II)2Cys6 (or C6 zinc) binuclear cluster DNA-binding domain	12	1	-1.19206	S	OTHER
OG0009237	BCC2660_007704	WD40 repeat domain protein	11	1	1.05509	NA	OTHER
OG0009590	BCC2660_006739	Major Facilitator Superfamily	13	1	1.47948	U	OTHER
OG0009342	BCC2660_001492	CaaX prenyl protease	13	2	1.60909	O	OTHER
OG0009349	BCC2660_009694	Hypothetical protein	14	2	1.76234	-	OTHER
OG0009581	BCC2660_002543	Hypothetical protein	12	1	2.04704	-	OTHER
OG0008971	BCC2660_008969	Succinate dehydrogenase cytochrome	11	1	2.08501	G	OTHER
OG0009451	BCC2660_000503	F-box domain protein	12	1	2.24029	-	OTHER
OG0009588	BCC2660_010136	Hypothetical protein	12	1	2.36029	NA	SP
OG0009700	BCC2660_001408	F-box and WD repeat-containing protein	11	1	3.94751	S	OTHER
OG0009338	BCC2660_000350	Major Facilitator Superfamily	12	1	4.29801	S	OTHER
OG0009072	BCC2660_002965	Hypothetical protein	12	1	9.00329	-	SP
OG0009178	BCC2660_003124	Hypothetical protein	12	1	9.95675	-	OTHER
OG0008632	BCC2660_003350	Belongs to the glutamine synthetase family	11	1	10.0661	E	OTHER
OG0009121	BCC2660_001599	Belongs to the sterol desaturase family	11	1	11.0477	I	OTHER
OG0008858	BCC2660_008914	GTPase	11	1	12.3323	-	OTHER
OG0009861	BCC2660_009566	Hypothetical protein	14	3	NS	NA	OTHER
OG0010925	BbasNHJ13051_003577	Hypothetical protein	13	3	NA	NA	OTHER
OG0008951	BCC2660_005780	Hypothetical protein	14	2	NS	-	OTHER
OG0009282	BCC2660_003520	Hypothetical protein	13	2	NS	-	OTHER
OG0009305	BCC2660_003183	Hypothetical protein	11	2	NS	NA	OTHER
OG0009389	BCC2660_003201	Belongs to the gluconokinase GntK GntV family	13	2	NS	F	OTHER
OG0009594	BCC2660_008531	Hypothetical protein	14	2	NS	NA	OTHER
OG0009756	BCC2660_005843	Hypothetical protein	13	2	NS	NA	OTHER
OG0009863	BCC2660_007740	Hypothetical protein	14	2	NS	NA	OTHER
OG0009885	BCC2660_003697	Hypothetical protein	13	2	NS	NA	OTHER
OG0009921	BCC2660_006292	Hypothetical protein	14	2	NS	NA	OTHER
OG0010064	BCC2660_009367	Hypothetical protein	14	2	NS	NA	OTHER
OG0010072	BCC2660_002697	Hypothetical protein	14	2	NS	NA	OTHER
OG0010380	BCC2660_009846	Hypothetical protein	14	2	NS	NA	OTHER
OG0008677	BCC2660_000197	Major facilitator superfamily transporter	13	2	NS	G	OTHER
OG0008772	BCC2660_001049, BCC2660_004038	Hypothetical protein	13	2	NS	NA	OTHER
OG0009161	BbasNHJ13051_004839, BbasNHJ13051_004840	ARAC-FAMILY TRANSCRIPTIONAL REGULATOR	11	2	NA	NA	SP
OG0010015	BbasNHJ13051_009909	Hypothetical protein	12	2	NA	NA	SP
OG0010800	BbasNHJ13051_009400	Hypothetical protein	11	2	NA	NA	OTHER
OG0010924	BbasNHJ13051_005381	Hypothetical protein	13	2	NA	NA	OTHER
OG0011593	BbasNHJ13051_005175	Hypothetical protein	12	2	NA	NA	OTHER
OG0009603	BCC2660_003098, BCC2660_005822	Hypothetical protein	13	2	NS	NA	SP
OG0010715	BCC2660_009221	Hypothetical protein	13	2	NS	NA	SP
OG0011604	BbasNHJ13051_003956	Hypothetical protein	12	2	NA	NA	OTHER
OG0005094	BCC2660_010043	Hypothetical protein	11	1	NS	-	OTHER
OG0008978	BCC2660_002643	Alpha-kinase family	12	1	NS	H	OTHER
OG0009087	BCC2660_003970	IBR domain, a half RING-finger domain	11	1	NS	O	OTHER
OG0009181	BCC2660_003710	Hypothetical protein	11	1	NS	-	OTHER
OG0009234	BCC2660_009683	Penicillin-binding protein	11	1	NS	S	OTHER
OG0009280	BCC2660_003154	Hypothetical protein	11	1	NS	NA	OTHER
OG0009294	BCC2660_000226	atp-binding protein	11	1	NS	F	OTHER
OG0009307	BCC2660_003507	Hypothetical protein	11	1	NS	NA	OTHER
OG0009341	BCC2660_001070	GMP synthase	12	1	NS	F	OTHER
OG0009380	BCC2660_002052	Hypothetical protein	12	1	NS	NA	OTHER
OG0009399	BCC2660_001183	TP53-REGULATED INHIBITOR OF APOPTOSIS 1	11	1	NS	NA	OTHER
OG0009472	BCC2660_001987, BCC2660_001988	AMELOGENIN	12	1	NS	NA	OTHER
OG0009476	BCC2660_002609	P-loop containing nucleoside triphosphate hydrolases	13	1	NS	NA	OTHER
OG0009488	BCC2660_000022	Hypothetical protein	12	1	NS	NA	OTHER
OG0009494	BCC2660_005664	Hypothetical protein	12	1	NS	NA	OTHER
OG0009496	BCC2660_009153	Coiled coil-helix-coiled coil-helix (CHCH) domain profile.	11	1	NS	NA	OTHER
OG0009586	BCC2660_006493	Hypothetical protein	13	1	NS	NA	SP
OG0009593	BCC2660_001638	Hypothetical protein	12	1	NS	NA	OTHER
OG0009595	BCC2660_008673	Hypothetical protein	12	1	NS	NA	OTHER
OG0009596	BCC2660_009541	Hypothetical protein	12	1	NS	NA	OTHER
OG0009599	BCC2660_005349	Hypothetical protein	12	1	NS	NA	OTHER
OG0009607	BCC2660_008403	Hypothetical protein	12	1	NS	NA	OTHER
OG0009618	BCC2660_006016	Hypothetical protein	12	1	NS	NA	OTHER
OG0009712	BCC2660_005537	Hypothetical protein	11	1	NS	NA	SP
OG0009736	BCC2660_007391	Hypothetical protein	12	1	NS	NA	OTHER
OG0009742	BCC2660_009543	Hypothetical protein	11	1	NS	NA	OTHER
OG0009745	BCC2660_008031	Hypothetical protein	11	1	NS	NA	OTHER
OG0009746	BCC2660_005133	Hypothetical protein	11	1	NS	NA	OTHER
OG0009747	BCC2660_005380	Hypothetical protein	13	1	NS	NA	OTHER
OG0009893	BCC2660_001328	Hypothetical protein	12	1	NS	NA	OTHER
OG0009919	BCC2660_005840	Hypothetical protein	12	1	NS	NA	OTHER
OG0009923	BCC2660_004017	Hypothetical protein	12	1	NS	NA	OTHER
OG0010045	BCC2660_000164	Hypothetical protein	13	1	NS	NA	OTHER
OG0010077	BCC2660_003083	Hypothetical protein	13	1	NS	NA	OTHER
OG0010087	BCC2660_000192	Hypothetical protein	13	1	NS	NA	SP
OG0010088	BCC2660_001462	Hypothetical protein	11	1	NS	NA	OTHER
OG0010100	BCC2660_005526	ZN(II)2CYS6 TRANSCRIPTION FACTOR (EUROFUNG)-RELATED	13	1	NS	NA	OTHER
OG0010111	BCC2660_006070	Hypothetical protein	13	1	NS	NA	OTHER
OG0010115	BCC2660_009860	Hypothetical protein	13	1	NS	NA	OTHER
OG0010116	BCC2660_006595	Hypothetical protein	11	1	NS	NA	OTHER																									2821	BBA_02821m.01
OG0010338	BCC2660_004234	ALDH-like	12	1	NS	NA	OTHER
OG0010342	BCC2660_000374	Hypothetical protein	12	1	NS	NA	OTHER
OG0010347	BCC2660_008586	Hypothetical protein	12	1	NS	NA	OTHER
OG0010352	BCC2660_005094	Hypothetical protein	13	1	NS	NA	OTHER																									8466	BBA_08466m.01
OG0010695	BCC2660_009917	Zinc finger C2H2 type domain profile.	13	1	NS	NA	OTHER
OG0010698	BCC2660_000333	Hypothetical protein	13	1	NS	NA	OTHER
OG0010699	BCC2660_000553	Hypothetical protein	13	1	NS	NA	OTHER
OG0010701	BCC2660_001518	Hypothetical protein	13	1	NS	NA	OTHER
OG0010707	BCC2660_009569	Hypothetical protein	13	1	NS	NA	OTHER
OG0010708	BCC2660_009592	Hypothetical protein	13	1	NS	NA	OTHER
OG0010712	BCC2660_008027	Hypothetical protein	13	1	NS	NA	OTHER
OG0010722	BCC2660_007390	Hypothetical protein	13	1	NS	NA	OTHER
OG0010723	BCC2660_007599	Hypothetical protein	13	1	NS	NA	OTHER
OG0010726	BCC2660_002427	Hypothetical protein	13	1	NS	NA	OTHER
OG0010734	BCC2660_006567	Hypothetical protein	13	1	NS	NA	OTHER
OG0010735	BCC2660_006889	Hypothetical protein	13	1	NS	NA	OTHER
OG0010737	BCC2660_007140	Hypothetical protein	13	1	NS	NA	OTHER
OG0004985	BCC2660_007229, BCC2660_007230	fungal_TF_MHR	12	1	NS	NA	OTHER
OG0008398	BCC2660_007172	Hypothetical protein	11	1	NS	-	OTHER
OG0008740	BCC2660_008873	TRAM, LAG1 and CLN8 homology domains.	11	1	NS	U	OTHER
OG0009055	BCC2660_004930	Saccharomyces cerevisiae YLR218C	11	1	NS	S	OTHER
OG0009056	BCC2660_008314	Hypothetical protein	12	1	NS	NA	OTHER
OG0009091	BCC2660_010115	X-Pro dipeptidyl-peptidase C-terminal non-catalytic domain	12	1	NS	S	OTHER
OG0009203	BCC2660_000703	Hypothetical protein	11	1	NS	NA	OTHER
OG0009225	BCC2660_000198	Metalloprotease	13	1	NS	O	SP
OG0009301	BCC2660_002705	Hypothetical protein	12	1	NS	NA	OTHER
OG0009826	BbasNHJ13051_002826	Hypothetical protein	11	1	NA	NA	OTHER
OG0010078	BBA_08599m.01	Hypothetical protein	11	1	NS	NA	OTHER
OG0010082	BBA_04682m.01	Hypothetical protein	11	1	NS	-	OTHER
OG0010086	BCC2660_000074	Hypothetical protein	13	1	NS	NA	OTHER
OG0010230	BbasNHJ13051_007016	Hypothetical protein	11	1	NA	NA	OTHER
OG0010273	BnamMY3957_009868, BnamMY3957_009869	Hypothetical protein	11	1	NA	NA	OTHER
OG0010586	BthaMY4824_004859	Hypothetical protein	11	1	NA	NA	OTHER
OG0010661	BBA_10024m.01	Ribosomal protein S17	11	1	NS	J	OTHER
OG0010706	BCC2660_009413	Hypothetical protein	11	1	NS	NA	OTHER
OG0010860	BbasNHJ13051_006718	Hypothetical protein	11	1	NA	NA	OTHER
OG0010877	BbasNHJ13051_009991	Hypothetical protein	11	1	NA	NA	OTHER
OG0010909	BneoNHJ6243_003886	Hypothetical protein	11	1	NA	NA	OTHER
OG0010959	BneoNHJ6243_000995	Hypothetical protein	11	1	NA	NA	OTHER
OG0011025	BneoMY3181_008024	Hypothetical protein	11	1	NA	NA	OTHER
OG0011617	BBA_07860m.01	Hypothetical protein	11	1	NS	NA	OTHER
OG0011618	BBA_07998m.01	Hypothetical protein	11	1	NS	NA	OTHER
OG0011631	BBA_09529m.01	Hypothetical protein	11	1	NS	NA	OTHER
OG0011940	BthaMY4824_010081, BthaMY4824_010082	Hypothetical protein	11	1	NA	NA	OTHER
OG0011943	BthaMY4824_010043, BthaMY4824_010044	Hypothetical protein	11	1	NA	NA	SP
OG0011944	BthaMY4824_004889, BthaMY4824_004890	Hypothetical protein	11	1	NA	NA	OTHER
OG0011948	BthaMY4824_010007, BthaMY4824_010008	Hypothetical protein	11	1	NA	NA	SP
OG0011949	BthaMY4824_002471	Hypothetical protein	11	1	NA	NA	OTHER
OG0011954	BthaMY4824_000786, BthaMY4824_010116	Hypothetical protein	11	1	NA	NA	OTHER
OG0011960	BthaMY4824_006961	Hypothetical protein	11	1	NA	NA	OTHER
OG0011965	BthaMY4824_002483	Hypothetical protein	11	1	NA	NA	OTHER
OG0011968	BthaMY4824_004861	Hypothetical protein	11	1	NA	NA	OTHER
OG0009466	BCC2660_009933	F-box domain	12	1	NS	-	OTHER
OG0009748	BCC2660_004052	Hypothetical protein	13	1	NS	NA	OTHER
OG0009892	BCC2660_001212	Hypothetical protein	12	1	NS	NA	OTHER
OG0010035	BneoNHJ6243_009421, BneoNHJ6243_009665	Hypothetical protein	11	1	NA	NA	OTHER
OG0010090	BCC2660_001832	Serine/Threonine protein kinases active-site signature.	13	1	NS	NA	OTHER																								Beaba1	9556	BBA_09556m.01
OG0010101	BCC2660_008818	Hypothetical protein	11	1	NS	NA	OTHER
OG0010510	BBA_08674m.01	Hypothetical protein	11	1	NS	-	OTHER
OG0010685	BCC2660_010013	Hypothetical protein	12	1	NS	NA	OTHER
OG0010694	BBA_05951m.01	Hypothetical protein	11	1	NS	NA	OTHER
OG0010853	BbasNHJ13051_001121	Hypothetical protein	11	1	NA	NA	OTHER
OG0010883	BbasNHJ13051_003925	Hypothetical protein	11	1	NA	NA	OTHER
OG0011014	BnamMY3957_009173	Hypothetical protein	11	1	NA	NA	OTHER
OG0011322	BCC2660_010033	Hypothetical protein	12	1	NS	NA	OTHER
OG0011608	BBA_02198m.01	Hypothetical protein	11	1	NS	NA	OTHER
OG0011611	BBA_03775m.01	Hypothetical protein	11	1	NS	NA	OTHER
OG0011624	BBA_09218m.01	Hypothetical protein	11	1	NS	NA	OTHER
OG0008725	BCC2660_004782, BCC2660_004783	Hypothetical protein	12	1	NS	NA	SP
OG0008826	BCC2660_009732, BCC2660_009733	Ribose 5-phosphate isomerase	11	1	NS	G	OTHER
OG0008884	BCC2660_009802	UPF0261 domain protein	11	1	NS	S	OTHER
OG0008930	BCC2660_008644	NACHT and WD domain protein	12	1	NS	E	OTHER
OG0008945	BCC2660_005026	Lanthionine synthetase C-like protein	12	1	NS	V	OTHER
OG0009151	BCC2660_004464	Hypothetical protein	11	1	NS	NA	SP
OG0009182	BCC2660_003981	Hypothetical protein	12	1	NS	NA	OTHER
OG0009374	BCC2660_008178	FAD/NAD(P)-binding domain	12	1	NS	NA	OTHER
OG0009393	BCC2660_009803	Hypothetical protein	12	1	NS	NA	SP
OG0009456	BCC2660_001666	Hypothetical protein	13	1	NS	NA	OTHER
OG0009718	BBA_05356m.01	Hypothetical protein	11	1	NS	NA	OTHER
OG0009719	BCC2660_009006	GMPK	13	1	NS	NA	OTHER
OG0009728	BCC2660_003119	Protein kinase-like (PK-like)	11	1	NS	NA	OTHER
OG0009731	BCC2660_006547	Gamma-glutamyl cyclotransferase, AIG2-like	11	1	NS	S	OTHER
OG0009751	BCC2660_008404	Prokaryotic membrane lipoprotein lipid attachment site profile.	13	1	NS	NA	OTHER
OG0009757	BCC2660_006284	Hypothetical protein	13	1	NS	NA	OTHER
OG0009838	BBA_07258m.01	Hypothetical protein	12	1	NS	NA	OTHER
OG0009871	BCC2660_004240	Hypothetical protein	11	1	NS	NA	OTHER
OG0009895	BCC2660_008603	Hypothetical protein	12	1	NS	NA	OTHER
OG0010016	BbasNHJ13051_004010	Hypothetical protein	12	1	NA	NA	SP
OG0010063	BBA_08399m.01	Hypothetical protein	11	1	NS	NA	OTHER
OG0010089	BCC2660_001803	Hypothetical protein	11	1	NS	NA	OTHER
OG0010103	BCC2660_002285	Hypothetical protein	13	1	NS	NA	OTHER
OG0010235	BBA_08693m.01	Hypothetical protein	11	1	NS	-	OTHER
OG0010310	BCC2660_008514	Hypothetical protein	11	1	NS	NA	OTHER
OG0010501	BbasNHJ13051_005380	Hypothetical protein	12	1	NA	NA	OTHER
OG0010502	BbasNHJ13051_005287	Hypothetical protein	12	1	NA	NA	OTHER
OG0010504	BbasNHJ13051_008526	Hypothetical protein	11	1	NA	NA	OTHER
OG0010505	BbasNHJ13051_009986	Hypothetical protein	11	1	NA	NA	SP
OG0010678	BBA_08474m.01	Hypothetical protein	11	1	NS	NA	OTHER
OG0010684	BBA_04605m.01	Hypothetical protein	11	1	NS	NA	OTHER
OG0010686	BBA_01204m.01	Hypothetical protein	11	1	NS	NA	OTHER
OG0010703	BCC2660_008474	Hypothetical protein	11	1	NS	NA	OTHER
OG0010921	BbasNHJ13051_008100	Hypothetical protein	11	1	NA	NA	OTHER
OG0010922	BbasNHJ13051_009095	Hypothetical protein	11	1	NA	NA	OTHER
OG0010923	BbasNHJ13051_009096	Hypothetical protein	11	1	NA	NA	SP
OG0010927	BbasNHJ13051_005639	Hypothetical protein	11	1	NA	NA	OTHER
OG0011297	BCC2660_001342	Hypothetical protein	12	1	NS	NA	SP
OG0011300	BCC2660_005048	Hypothetical protein	12	1	NS	NA	OTHER
OG0011594	BBA_07690m.01	Hypothetical protein	11	1	NS	-	SP
OG0011595	BBA_02747m.01	Cytochrome P450	11	1	NS	Q	OTHER
OG0011597	BbasNHJ13051_009342	Hypothetical protein	11	1	NA	NA	OTHER
OG0011598	BbasNHJ13051_009618, BbasNHJ13051_009619	Hypothetical protein	11	1	NA	NA	OTHER

## Sheet: TableS6_OGsWithPA_enrichment
Table S6 Enrichment analyses of KOG classification among 195 virulence-associated orthogroups
KOG class	num.class.all	num.class.sig	class.odds.ratio	class.phyper	class.phyper.adj
A	305	0	0	0.820245	0.940031
B	135	0	0	0.528365	0.940031
C	306	0	0	0.821273	0.940031
D	169	0	0	0.610474	0.940031
E	463	2	0.773546	0.473171	0.940031
F	113	3	5.20649	0.00333645	0.0734018
G	513	3	1.06695	0.312005	0.940031
H	213	1	0.848628	0.328471	0.940031
I	346	2	1.05246	0.296934	0.940031
J	386	1	0.457084	0.634521	0.940031
K	370	0	0	0.876376	0.940031
L	264	0	0	0.772731	0.940031
M	100	0	0	0.426212	0.940031
O	636	3	0.845746	0.468377	0.940031
P	233	0	0	0.728852	0.940031
Q	426	1	0.411925	0.688402	0.940031
S	2618	9	0.528842	0.946419	0.946419
T	402	0	0	0.897302	0.940031
U	439	2	0.818583	0.438004	0.940031
Z	136	0	0	0.531006	0.940031
SignalP	1054	20	0.767505	0.842862	0.940031

## Sheet: TableS7_196OGs_abSRELpositive
Table S7 List of orthogroups that have signs for positive selection from abSREL test in at least one high virulence strain of Beauveria. Digit '0' and '1' in each strain column indicates non-significance and significance from aBSREL test
Virulence.match indicates a number of high virulence strains (out of 6 strains) that have significant orthologs.
OG	BCC_geneID	BbasNHJ13051	BnamMY3957	BCC2660	BneoMY3181	BneoNHJ6243	BthaMY4824	Virulence.match	KOG_class	Consensus annotation from eggNOG-mapper, blastp, and Interproscan	GO_terms	PF_annotation	SignalP	BBA_genes	log2FC Wang et al. 2017
OG0002408	BCC2660_009845	1	1	0	1	0	1	4	VW	Envelope protein	-	-	OTHER	BBA_04698	1.58459
OG0008189	BCC2660_009875	0	0	0	1	0	1	2	-	Hypothetical protein	-	-	SP	BBA_04727	2.56222
OG0002475	BCC2660_006957	0	0	1	1	0	0	2	S	Endo beta glucanase	-	Abhydrolase_1,Abhydrolase_4	SP	BBA_05976	NA
OG0008094	BCC2660_006102	1	0	0	0	0	1	2	-	Complex I intermediate-associated protein 30	NA	NA	SP	BBA_01162	NA
OG0005745	BCC2660_005891	0	0	0	1	1	0	2	O	Conserved expressed protein	GO:0003674,GO:0003824,GO:0004175,GO:0004222,GO:0005575,GO:0005622,GO:0005623,GO:0005737,GO:0005739,GO:0005759,GO:0006508,GO:0006518,GO:0006605,GO:0006626,GO:0006627,GO:0006807,GO:0006810,GO:0006839,GO:0006873,GO:0006875,GO:0006879,GO:0006886,GO:0006996,GO:0007005,GO:0008104,GO:0008150,GO:0008152,GO:0008233,GO:0008237,GO:0009987,GO:0010467,GO:0015031,GO:0015833,GO:0016043,GO:0016485,GO:0016787,GO:…	Peptidase_M3	OTHER	BBA_00960	-1.51638
OG0007691	BCC2660_009784	1	0	0	1	0	0	2	S	Peptidase family M3	-	DUF3292	OTHER	BBA_07303	1.13602
OG0003765	BCC2660_008013	0	0	0	1	0	1	2	S	TAP-like protein	GO:0003674,GO:0005488,GO:0005515,GO:0005575,GO:0005622,GO:0005623,GO:0005737,GO:0005739,GO:0005740,GO:0005743,GO:0005746,GO:0005747,GO:0006091,GO:0006119,GO:0006120,GO:0006139,GO:0006163,GO:0006725,GO:0006753,GO:0006793,GO:0006796,GO:0006807,GO:0008150,GO:0008152,GO:0009117,GO:0009123,GO:0009126,GO:0009141,GO:0009144,GO:0009150,GO:0009161,GO:0009167,GO:0009199,GO:0009205,GO:0009259,GO:0009987,GO:…	CIA30	OTHER	BBA_07737	1.60142
OG0007646	BCC2660_001710	1	0	0	0	1	0	2	-	Hypothetical protein	NA	NA	OTHER	BBA_06924	2.50678
OG0003365	BCC2660_001702	1	0	0	0	0	1	2	-	Carbamoyltransferase	NA	NA	OTHER	BBA_06932	NA
OG0006460	BCC2660_003940	0	0	1	0	1	0	2	S	X-Pro dipeptidyl-peptidase	-	DUF885	OTHER	BBA_03204	NA
OG0003806	BCC2660_008120	0	1	0	0	0	0	1	I	Converts sphingomyelin to ceramide	-	Metallophos	SP	BBA_08795	-3.8056
OG0007733	BCC2660_008093	0	0	0	1	0	0	1	S	Beta-lactamase	-	Beta-lactamase	SP	BBA_08818	-2.74539
OG0004397	BCC2660_004387	0	0	0	0	0	1	1	-	Hypothetical protein	-	-	SP	BBA_06283	-1.6318
OG0003769	BCC2660_008005	1	0	0	0	0	0	1	G	Glycoside hydrolase family 18 protein	GO:0000272,GO:0000278,GO:0000281,GO:0000282,GO:0000322,GO:0000323,GO:0000324,GO:0000910,GO:0000920,GO:0001896,GO:0003674,GO:0003824,GO:0004553,GO:0004568,GO:0005488,GO:0005575,GO:0005576,GO:0005618,GO:0005622,GO:0005623,GO:0005634,GO:0005635,GO:0005737,GO:0005773,GO:0005783,GO:0005933,GO:0005935,GO:0005975,GO:0005976,GO:0006022,GO:0006026,GO:0006030,GO:0006032,GO:0006037,GO:0006039,GO:0006040,GO:…	CBM_19,Flocculin_t3,Glyco_hydro_18,LysM	SP	BBA_07745	-1.45722
OG0001005	BCC2660_005232	0	0	0	0	0	1	1	O	Belongs to the peptidase S10 family	GO:0000322,GO:0000323,GO:0000324,GO:0003674,GO:0003824,GO:0004180,GO:0004185,GO:0005575,GO:0005622,GO:0005623,GO:0005737,GO:0005773,GO:0005783,GO:0006508,GO:0006518,GO:0006807,GO:0007039,GO:0008150,GO:0008152,GO:0008233,GO:0008236,GO:0008238,GO:0009056,GO:0009057,GO:0009058,GO:0009987,GO:0012505,GO:0016787,GO:0017171,GO:0019538,GO:0019748,GO:0030163,GO:0034641,GO:0043043,GO:0043170,GO:0043226,GO:…	Carbpep_Y_N,Peptidase_S10	SP	BBA_02482	-1.15191
OG0006983	BCC2660_009772	1	0	0	0	0	0	1	O	dipeptidylpeptidase	GO:0003674,GO:0003824,GO:0004177,GO:0005575,GO:0005576,GO:0006508,GO:0006807,GO:0008150,GO:0008152,GO:0008233,GO:0008238,GO:0008239,GO:0009056,GO:0009057,GO:0009987,GO:0010467,GO:0016485,GO:0016787,GO:0019538,GO:0030163,GO:0043170,GO:0044237,GO:0044238,GO:0044248,GO:0044257,GO:0044260,GO:0044265,GO:0044267,GO:0051603,GO:0051604,GO:0070011,GO:0071704,GO:0140096,GO:1901564,GO:1901565,GO:1901575	DPPIV_N,Peptidase_S9	SP	BBA_07314	1.22757
OG0006196	BCC2660_003384	0	0	0	0	0	1	1	O	Belongs to the peptidase A1 family	-	Asp	SP	BBA_04972	1.26117
OG0008027	BCC2660_002396	1	0	0	0	0	0	1	G	Glycosyl hydrolases family 16	-	Glyco_hydro_16	SP	BBA_01780	1.65349
OG0005344	BCC2660_002200	0	0	0	1	0	0	1	-	Hypothetical protein	-	GPI-anchored	SP	BBA_01961	1.81
OG0007680	BCC2660_009696	0	0	0	0	1	0	1	G	alpha-galactosidase	GO:0003674,GO:0003824,GO:0004553,GO:0005575,GO:0005576,GO:0015925,GO:0016787,GO:0016798	Melibiase_2,Ricin_B_lectin	SP	BBA_07388	2.56696
OG0008197	BCC2660_006624	0	0	0	0	0	1	1	S	structural constituent of cell wall	-	-	SP	BBA_04059	2.75052
OG0007806	BCC2660_009268	0	0	0	0	1	0	1	S	CFEM domain	-	CFEM	SP	BBA_08376	3.17836
OG0000466	BCC2660_000579	0	0	0	0	0	1	1	O	Belongs to the peptidase S8 family	-	Inhibitor_I9,Peptidase_S8	SP	BBA_00443	3.51212
OG0004815	BCC2660_008301	0	0	0	0	0	1	1	-	Hypothetical protein	-	-	SP	BBA_08480	4.19765
OG0004113	BCC2660_005644	1	0	0	0	0	0	1	S	ML-like domain	-	TRP,TRP_N	SP	BBA_06548	4.7766
OG0003895	BCC2660_005168	1	0	0	0	0	0	1	S	Adhesin protein Mad1	-	CFEM	SP	BBA_02419	5.33189
OG0000433	BCC2660_008340	0	0	0	0	0	1	1	O	Belongs to the peptidase S1 family	-	Trypsin	SP	BBA_08438	NA
OG0000463	BCC2660_000056	0	0	1	0	0	0	1	-	Hypothetical protein	-	LIP,Peptidase_S9	SP	BBA_07934	NA
OG0000882	BCC2660_000173	0	0	0	0	0	1	1	-	Hypothetical protein	-	Cerato-platanin	SP	BBA_00044	NA
OG0000926	BCC2660_001359	0	1	0	0	0	0	1	S	phosphatidylglycerol phosphatidylinositol transfer protein	GO:0000322,GO:0000323,GO:0000324,GO:0000328,GO:0005575,GO:0005576,GO:0005622,GO:0005623,GO:0005737,GO:0005773,GO:0005775,GO:0006810,GO:0006869,GO:0008150,GO:0009987,GO:0010876,GO:0015850,GO:0015918,GO:0016043,GO:0031974,GO:0032365,GO:0032366,GO:0033036,GO:0043226,GO:0043227,GO:0043229,GO:0043231,GO:0043233,GO:0044422,GO:0044424,GO:0044437,GO:0044444,GO:0044446,GO:0044464,GO:0046907,GO:0051179,GO:…	E1_DerP2_DerF2	SP	BBA_01690	NA
OG0003682	BCC2660_007699	0	0	0	0	0	1	1	S	Mid2 like cell wall stress sensor	-	Mid2	SP	BBA_09752	NA
OG0003952	BCC2660_005301	0	0	0	0	0	1	1	S	Ferritin-like domain	-	Ferritin_2	SP	BBA_02548	NA
OG0003979	BCC2660_005361	0	0	0	0	0	1	1	S	Hydrophobic surface binding protein A	-	HsbA	SP	BBA_02602	NA
OG0005502	BCC2660_002558	0	0	0	1	0	0	1	G	Belongs to the glycosyl hydrolase 31 family	GO:0000272,GO:0003674,GO:0003824,GO:0004553,GO:0004558,GO:0005975,GO:0005976,GO:0008150,GO:0008152,GO:0008422,GO:0009056,GO:0009057,GO:0009251,GO:0015926,GO:0016052,GO:0016787,GO:0016798,GO:0043170,GO:0044042,GO:0044238,GO:0071704,GO:0090599,GO:1901575	CBM_20,Gal_mutarotas_2,Glyco_hydro_31,NtCtMGAM_N	SP	BBA_04500	NA
OG0006239	BCC2660_003450	0	0	0	0	0	1	1	GO	WSC domain	-	DUF1996,WSC	SP	BBA_09468	NA
OG0006764	BCC2660_007022	0	0	0	0	0	1	1	S	Serine-threonine rich protein	-	-	SP	BBA_05906	NA
OG0007932	BCC2660_008839	0	1	0	0	0	0	1	S	to Saccharomyces cerevisiae SPO22 (YIL073C)	GO:0005575,GO:0005622,GO:0005623,GO:0005634,GO:0008150,GO:0009893,GO:0010564,GO:0010604,GO:0019222,GO:0031323,GO:0031325,GO:0031399,GO:0031401,GO:0032268,GO:0032270,GO:0033043,GO:0033044,GO:0033233,GO:0033235,GO:0040020,GO:0043226,GO:0043227,GO:0043229,GO:0043231,GO:0044087,GO:0044424,GO:0044464,GO:0048518,GO:0048522,GO:0050789,GO:0050794,GO:0051128,GO:0051171,GO:0051173,GO:0051246,GO:0051247,GO:…	SPO22	SP	BBA_09507	NA
OG0008148	BCC2660_003472	0	0	0	0	0	1	1	-	Hypothetical protein	NA	NA	SP	BBA_09489	NA
OG0008309	BCC2660_009600	0	0	0	0	0	1	1	-	Hypothetical protein	NA	NA	SP	BBA_09418	NA
OG0008498	BCC2660_004388	0	0	0	1	0	0	1	L	Fungal specific transcription factor domain	-	Fungal_trans,Zn_clus	SP	NA	NA
OG0008509	BCC2660_007484	1	0	0	0	0	0	1	E	Peptidase dimerisation domain	GO:0000322,GO:0000323,GO:0000324,GO:0000328,GO:0003674,GO:0003824,GO:0004180,GO:0005575,GO:0005622,GO:0005623,GO:0005737,GO:0005773,GO:0005775,GO:0006508,GO:0006807,GO:0008150,GO:0008152,GO:0008233,GO:0008238,GO:0009056,GO:0009057,GO:0009987,GO:0016787,GO:0019538,GO:0030163,GO:0031974,GO:0043170,GO:0043226,GO:0043227,GO:0043229,GO:0043231,GO:0043233,GO:0044237,GO:0044238,GO:0044248,GO:0044257,GO:…	M20_dimer,Peptidase_M20	SP	BBA_03052	NA
OG0005150	BCC2660_007615	0	0	0	0	1	0	1	P	Belongs to the cation transport ATPase (P-type) (TC 3.A.3) family	-	Cation_ATPase,Cation_ATPase_C,Cation_ATPase_N,E1-E2_ATPase,Hydrolase,Hydrolase_3	OTHER	BBA_03179	-4.04998
OG0003787	BCC2660_008062	0	1	0	0	0	0	1	O	Belongs to the peptidase C19 family	GO:0000502,GO:0003674,GO:0003824,GO:0004843,GO:0005575,GO:0005622,GO:0005623,GO:0005838,GO:0006464,GO:0006508,GO:0006511,GO:0006807,GO:0008150,GO:0008152,GO:0008233,GO:0008234,GO:0009056,GO:0009057,GO:0009892,GO:0009894,GO:0009895,GO:0009987,GO:0010498,GO:0010605,GO:0016579,GO:0016787,GO:0019222,GO:0019538,GO:0019783,GO:0019941,GO:0022624,GO:0030162,GO:0030163,GO:0031323,GO:0031324,GO:0031329,GO:…	UCH,ubiquitin	OTHER	BBA_07695	-1.93082
OG0007049	BCC2660_005224	0	0	0	0	0	1	1	S	MINDY deubiquitinase	GO:0003674,GO:0003824,GO:0005575,GO:0005622,GO:0005623,GO:0005634,GO:0005737,GO:0005783,GO:0005886,GO:0006464,GO:0006508,GO:0006807,GO:0008150,GO:0008152,GO:0009987,GO:0012505,GO:0016020,GO:0016579,GO:0016787,GO:0019538,GO:0036211,GO:0043170,GO:0043226,GO:0043227,GO:0043229,GO:0043231,GO:0043412,GO:0044237,GO:0044238,GO:0044260,GO:0044267,GO:0044424,GO:0044444,GO:0044464,GO:0070646,GO:0070647,GO:…	MINDY_DUB	OTHER	BBA_02474	-1.85278
OG0005080	BCC2660_007480	0	0	0	0	1	0	1	H	glutamine amidotransferase	GO:0003674,GO:0003824,GO:0004359,GO:0005575,GO:0005622,GO:0005623,GO:0005737,GO:0005829,GO:0006081,GO:0006725,GO:0006732,GO:0006766,GO:0006767,GO:0006772,GO:0006790,GO:0006793,GO:0006796,GO:0006807,GO:0008150,GO:0008152,GO:0008614,GO:0008615,GO:0009058,GO:0009108,GO:0009110,GO:0009228,GO:0009987,GO:0010941,GO:0016787,GO:0016810,GO:0016811,GO:0017144,GO:0018130,GO:0019438,GO:0019637,GO:0032991,GO:…	SNO	OTHER	BBA_03048	-1.84943
OG0001910	BCC2660_009140	0	0	0	0	0	1	1	Q	alcohol dehydrogenase	-	ADH_N,ADH_zinc_N	OTHER	BBA_06991	-1.79802
OG0002821	BCC2660_000604	1	0	0	0	0	0	1	S	Conserved hypothetical protein	GO:0000322,GO:0000323,GO:0000324,GO:0000329,GO:0003674,GO:0005215,GO:0005575,GO:0005622,GO:0005623,GO:0005737,GO:0005773,GO:0005774,GO:0006810,GO:0008150,GO:0016020,GO:0016021,GO:0022857,GO:0031090,GO:0031224,GO:0043226,GO:0043227,GO:0043229,GO:0043231,GO:0044422,GO:0044424,GO:0044425,GO:0044437,GO:0044444,GO:0044446,GO:0044464,GO:0051179,GO:0051234,GO:0055085,GO:0098588,GO:0098805,GO:0098852	MFS_1	OTHER	BBA_00467	-1.79168
OG0004358	BCC2660_004294	0	0	0	0	0	1	1	S	Glycine-rich cell wall structural protein 1	-	-	OTHER	BBA_06376	-1.775
OG0002551	BCC2660_000047	0	0	0	0	0	1	1	T	Histidine kinase	-	HATPase_c,HisKA,PAS_3,PAS_4,PAS_8,PAS_9,Response_reg	OTHER	BBA_07925	-1.69186
OG0003038	BCC2660_001098	1	0	0	0	0	0	1	S	Mitochondrial hypoxia responsive domain	GO:0005575,GO:0005622,GO:0005623,GO:0005737,GO:0005739,GO:0005740,GO:0005743,GO:0006996,GO:0007005,GO:0008150,GO:0008535,GO:0009987,GO:0016020,GO:0016021,GO:0016043,GO:0017004,GO:0019866,GO:0022607,GO:0031090,GO:0031224,GO:0031300,GO:0031301,GO:0031304,GO:0031305,GO:0031966,GO:0031967,GO:0031975,GO:0032592,GO:0032991,GO:0033108,GO:0033617,GO:0034622,GO:0043226,GO:0043227,GO:0043229,GO:0043231,GO:…	HIG_1_N	OTHER	BBA_01442	-1.57687
OG0003474	BCC2660_008562	0	0	0	0	0	1	1	U	Major Facilitator Superfamily	GO:0000322,GO:0000323,GO:0000324,GO:0003674,GO:0005215,GO:0005575,GO:0005622,GO:0005623,GO:0005634,GO:0005737,GO:0005768,GO:0005773,GO:0005774,GO:0005886,GO:0005887,GO:0006810,GO:0006811,GO:0006812,GO:0006820,GO:0006857,GO:0006873,GO:0006875,GO:0006879,GO:0008150,GO:0008152,GO:0008324,GO:0009237,GO:0009987,GO:0012505,GO:0015075,GO:0015077,GO:0015078,GO:0015291,GO:0015297,GO:0015298,GO:0015299,GO:…	MFS_1,Sugar_tr,TRI12	OTHER	BBA_07619	-1.57525
OG0007992	BCC2660_001935	0	0	0	0	0	1	1	-	Hypothetical protein	-	-	OTHER	BBA_02213	-1.55934
OG0005629	BCC2660_002815	0	0	0	0	1	0	1	-	Hypothetical protein	-	-	OTHER	BBA_03857	-1.54202
OG0007854	BCC2660_004734	0	0	0	1	0	0	1	S	beta-lactamase family	-	Beta-lactamase,DUF3471	OTHER	BBA_05380	-1.53538
OG0008155	BCC2660_003572	0	1	0	0	0	0	1	-	Hypothetical protein	-	-	OTHER	BBA_03564	-1.42549
OG0001456	BCC2660_001224	1	0	0	0	0	0	1	-	Hypothetical protein	-	-	OTHER	BBA_01561	-1.39262
OG0006520	BCC2660_010134	0	0	0	0	0	1	1	S	LysM domain protein	-	LysM	OTHER	BBA_08711	-1.37735
OG0006406	BCC2660_003819	0	0	0	1	0	0	1	O	Domain present in ubiquitin-regulatory proteins	GO:0006508,GO:0006511,GO:0006807,GO:0008150,GO:0008152,GO:0009056,GO:0009057,GO:0009987,GO:0010498,GO:0019538,GO:0019941,GO:0030163,GO:0043161,GO:0043170,GO:0043632,GO:0044237,GO:0044238,GO:0044248,GO:0044257,GO:0044260,GO:0044265,GO:0044267,GO:0051603,GO:0071704,GO:1901564,GO:1901565,GO:1901575	UBA,UBX	OTHER	BBA_03324	-1.36638
OG0006484	BCC2660_004029	0	1	0	0	0	0	1	Z	Interferon-related developmental regulator (IFRD)	GO:0005575,GO:0005622,GO:0005623,GO:0005634,GO:0043226,GO:0043227,GO:0043229,GO:0043231,GO:0044424,GO:0044464	IFRD	OTHER	BBA_06067	-1.36485
OG0004779	BCC2660_008198	0	0	0	0	1	0	1	L	DNA-3-methyladenine glycosylase	GO:0003674,GO:0003676,GO:0003677,GO:0003684,GO:0003824,GO:0003905,GO:0005488,GO:0005575,GO:0005622,GO:0005623,GO:0005634,GO:0006139,GO:0006259,GO:0006281,GO:0006284,GO:0006285,GO:0006304,GO:0006307,GO:0006725,GO:0006807,GO:0006950,GO:0006974,GO:0008150,GO:0008152,GO:0008725,GO:0009987,GO:0016787,GO:0016798,GO:0016799,GO:0019104,GO:0032131,GO:0032991,GO:0032993,GO:0033554,GO:0034641,GO:0035510,GO:…	HhH-GPD	OTHER	BBA_09241	-1.23559
OG0003059	BCC2660_001099	1	0	0	0	0	0	1	S	Kelch motif	-	Kelch_1,Kelch_2,Kelch_4,Kelch_5	OTHER	BBA_01443	-1.22815
OG0002658	BCC2660_000287	0	0	0	0	0	1	1	K	GAL4-like Zn(II)2Cys6 (or C6 zinc) binuclear cluster DNA-binding domain	GO:0000981,GO:0000982,GO:0001067,GO:0001101,GO:0003674,GO:0003676,GO:0003677,GO:0003700,GO:0005488,GO:0005575,GO:0005622,GO:0005623,GO:0005634,GO:0005737,GO:0005739,GO:0006082,GO:0006355,GO:0006357,GO:0006520,GO:0006725,GO:0006807,GO:0008150,GO:0008152,GO:0009056,GO:0009063,GO:0009072,GO:0009074,GO:0009268,GO:0009628,GO:0009889,GO:0009891,GO:0009893,GO:0009987,GO:0010033,GO:0010034,GO:0010447,GO:…	Fungal_trans,Zn_clus	OTHER	BBA_00162	-1.09371
OG0004375	BCC2660_004342	1	0	0	0	0	0	1	C	Scaffold protein for the de novo synthesis of iron- sulfur (Fe-S) clusters within mitochondria, which is required for maturation of both mitochondrial and cytoplasmic 2Fe-2S and 4Fe-4S proteins	GO:0002097,GO:0002098,GO:0003674,GO:0003824,GO:0005488,GO:0005506,GO:0005575,GO:0005622,GO:0005623,GO:0005737,GO:0005739,GO:0005759,GO:0006139,GO:0006396,GO:0006399,GO:0006400,GO:0006725,GO:0006790,GO:0006807,GO:0006873,GO:0006875,GO:0006879,GO:0008033,GO:0008150,GO:0008152,GO:0008198,GO:0009451,GO:0009987,GO:0010467,GO:0016043,GO:0016070,GO:0016226,GO:0016740,GO:0016782,GO:0019538,GO:0019725,GO:…	NifU_N	OTHER	BBA_06329	-1.08114
OG0003937	BCC2660_005259	0	0	0	0	0	1	1	-	Hypothetical protein	-	-	OTHER	BBA_02508	-1.02715
OG0004801	BCC2660_008241	1	0	0	0	0	0	1	S	Phosphoglycerate mutase	-	His_Phos_1	OTHER	BBA_08738	1.00649
OG0004539	BCC2660_004675	0	0	0	0	0	1	1	-	Hypothetical protein	-	-	OTHER	BBA_05440	1.02038
OG0004494	BCC2660_004579	0	0	0	1	0	0	1	K	RNA polymerase III	GO:0000428,GO:0005575,GO:0005622,GO:0005623,GO:0005634,GO:0005654,GO:0005666,GO:0006139,GO:0006351,GO:0006383,GO:0006399,GO:0006725,GO:0006807,GO:0008150,GO:0008152,GO:0009058,GO:0009059,GO:0009304,GO:0009987,GO:0010467,GO:0016070,GO:0018130,GO:0019438,GO:0030880,GO:0031974,GO:0031981,GO:0032774,GO:0032991,GO:0034641,GO:0034645,GO:0034654,GO:0034660,GO:0042797,GO:0043170,GO:0043226,GO:0043227,GO:…	HTH_9,RNA_pol_Rpc82,TFIIE_alpha	OTHER	BBA_05532	1.06439
OG0006799	BCC2660_007107	0	0	0	0	0	1	1	C	Zinc-binding dehydrogenase	GO:0005575,GO:0005622,GO:0005623,GO:0005737,GO:0005739,GO:0005783,GO:0005811,GO:0006950,GO:0006974,GO:0008150,GO:0009987,GO:0012505,GO:0033554,GO:0043226,GO:0043227,GO:0043228,GO:0043229,GO:0043231,GO:0043232,GO:0044424,GO:0044444,GO:0044464,GO:0050896,GO:0051716	ADH_N,ADH_zinc_N,ADH_zinc_N_2	OTHER	BBA_05817	1.16952
OG0008204	BCC2660_006740	0	0	0	0	0	1	1	S	Rossmann fold oxidoreductase	-	GFO_IDH_MocA	OTHER	BBA_04177	1.22143
OG0006709	BCC2660_006929	1	0	0	0	0	0	1	S	Urb2-Npa2 family	GO:0005575,GO:0005622,GO:0005623,GO:0005634,GO:0005730,GO:0006139,GO:0006725,GO:0006807,GO:0008150,GO:0008152,GO:0009987,GO:0016070,GO:0016072,GO:0022613,GO:0031974,GO:0031981,GO:0034641,GO:0034660,GO:0042254,GO:0043170,GO:0043226,GO:0043227,GO:0043228,GO:0043229,GO:0043231,GO:0043232,GO:0043233,GO:0044085,GO:0044237,GO:0044238,GO:0044422,GO:0044424,GO:0044428,GO:0044446,GO:0044464,GO:0046483,GO:…	Urb2	OTHER	BBA_06004	1.22789
OG0006541	BCC2660_006586	1	0	0	0	0	0	1	S	domain protein	-	UPF0052	OTHER	BBA_04021	1.40519
OG0005030	BCC2660_007347	0	1	0	0	0	0	1	C	Zinc-binding dehydrogenase	-	ADH_zinc_N_2	OTHER	BBA_02927	1.45155
OG0003023	BCC2660_001052	0	0	0	0	0	1	1	P	Belongs to the Ca(2 ) cation antiporter (CaCA) (TC 2.A.19) family	-	Na_Ca_ex	OTHER	BBA_01399	1.5677
OG0005665	BCC2660_002926	1	0	0	0	0	0	1	S	Gpi-anchored cell surface	-	Cofilin_ADF	OTHER	BBA_03745	1.6645
OG0007926	BCC2660_008776	1	0	0	0	0	0	1	-	Hypothetical protein	-	-	OTHER	BBA_07504	1.72244
OG0007846	BCC2660_004404	0	0	0	0	0	1	1	Q	monooxygenase	-	Abhydrolase_3,FMO-like,NAD_binding_8,Pyr_redox_3	OTHER	BBA_06267	1.73296
OG0007684	BCC2660_009754	0	0	0	0	1	0	1	K	Fungal specific transcription factor domain	GO:0000429,GO:0000436,GO:0000976,GO:0000977,GO:0000978,GO:0000981,GO:0000982,GO:0000987,GO:0001012,GO:0001067,GO:0001077,GO:0001228,GO:0003674,GO:0003676,GO:0003677,GO:0003690,GO:0003700,GO:0005488,GO:0005575,GO:0005622,GO:0005623,GO:0005634,GO:0006139,GO:0006351,GO:0006355,GO:0006357,GO:0006366,GO:0006725,GO:0006807,GO:0007154,GO:0007584,GO:0008150,GO:0008152,GO:0009058,GO:0009059,GO:0009605,GO:…	Fungal_trans,Zn_clus	OTHER	BBA_07334	1.76308
OG0008035	BCC2660_002565	0	0	0	0	0	1	1	O	Belongs to the peptidase S8 family	-	Inhibitor_I9,Peptidase_S8	OTHER	BBA_04506	1.98815
OG0001408	BCC2660_000769	0	0	0	0	0	1	1	E	Catechol dioxygenase	-	Dioxygenase_C,Dioxygenase_N	OTHER	BBA_00629	2.18477
OG0004338	BCC2660_004262	0	0	0	1	0	0	1	S	flavin-containing amine oxidasedehydrogenase	-	NAD_binding_8	OTHER	BBA_06409	2.26053
OG0006826	BCC2660_007153	0	0	0	1	0	0	1	S	rRNA processing-ribosome biogenesis	GO:0000228,GO:0000785,GO:0000790,GO:0000792,GO:0005575,GO:0005622,GO:0005623,GO:0005634,GO:0005694,GO:0005720,GO:0006139,GO:0006325,GO:0006342,GO:0006355,GO:0006364,GO:0006396,GO:0006725,GO:0006807,GO:0006996,GO:0008150,GO:0008152,GO:0009889,GO:0009890,GO:0009892,GO:0009987,GO:0010467,GO:0010468,GO:0010556,GO:0010558,GO:0010605,GO:0010629,GO:0016043,GO:0016070,GO:0016072,GO:0016458,GO:0019219,GO:…	RIX1	OTHER	BBA_00903	2.40758
OG0006347	BCC2660_003694	0	0	0	1	0	0	1	-	Hypothetical protein	-	-	OTHER	BBA_03446	2.44187
OG0003447	BCC2660_008495	0	0	0	0	1	0	1	S	ubiE-COQ5 methyltransferase family	-	Methyltransf_11,Methyltransf_25,Ubie_methyltran	OTHER	BBA_08928	2.55771
OG0006691	BCC2660_006888	1	0	0	0	0	0	1	S	Sterile alpha motif.	-	SAM_2	OTHER	BBA_04318	2.80607
OG0007909	BCC2660_008308	0	1	0	0	0	0	1	G	Major Facilitator Superfamily	-	MFS_1	OTHER	BBA_08471	3.35102
OG0003115	BCC2660_001219	0	0	1	0	0	0	1	P	Sulfatase	-	Choline_sulf_C,Sulfatase	OTHER	BBA_01557	4.31192
OG0001432	BCC2660_000988	0	1	0	0	0	0	1	E	Histidinol-phosphate aminotransferase	GO:0000105,GO:0003674,GO:0003824,GO:0004400,GO:0005575,GO:0005622,GO:0005623,GO:0005737,GO:0006082,GO:0006520,GO:0006547,GO:0006725,GO:0006807,GO:0008150,GO:0008152,GO:0008483,GO:0008652,GO:0009058,GO:0009987,GO:0010035,GO:0010038,GO:0010045,GO:0016053,GO:0016740,GO:0016769,GO:0018130,GO:0019438,GO:0019752,GO:0034641,GO:0042221,GO:0043436,GO:0044237,GO:0044238,GO:0044249,GO:0044281,GO:0044283,GO:…	Aminotran_1_2	OTHER	BBA_01339	NA
OG0001500	BCC2660_001573	0	0	0	1	0	0	1	S	Anaphase-promoting complex APC subunit CDC26	-	ANAPC_CDC26	OTHER	BBA_05246	NA
OG0001562	BCC2660_009750	0	1	0	0	0	0	1	I	polyketide synthase	-	AMP-binding,Acyl_transf_1,Condensation,KAsynt_C_assoc,KR,Ketoacyl-synt_C,Methyltransf_12,NAD_binding_4,PP-binding,PS-DH,ketoacyl-synt	OTHER	BBA_07338	NA
OG0001593	BCC2660_009616	0	0	1	0	0	0	1	U	CorA-like Mg2+ transporter protein	-	CorA,DUF676	OTHER	BBA_06205	NA
OG0001668	BCC2660_005212	1	0	0	0	0	0	1	S	F-box domain	-	F-box,F-box-like	OTHER	BBA_02463	NA
OG0001683	BCC2660_005353	0	0	0	0	0	1	1	U	multidrug faciliator transporter	-	MFS_1	OTHER	BBA_02595	NA
OG0002015	BCC2660_007357	0	0	0	0	0	1	1	-	Hypothetical protein	-	Acetyltransf_7,Acetyltransf_9	OTHER	BBA_02937	NA
OG0002137	BCC2660_002462	0	0	1	0	0	0	1	S	NUDIX domain	-	NUDIX	OTHER	BBA_04410	NA
OG0002418	BCC2660_010137	0	1	0	0	0	0	1	T	GPI ethanolamine phosphate transferase 1	GO:0000322,GO:0000323,GO:0000324,GO:0003674,GO:0003824,GO:0005575,GO:0005618,GO:0005622,GO:0005623,GO:0005737,GO:0005773,GO:0005783,GO:0005789,GO:0006464,GO:0006497,GO:0006505,GO:0006506,GO:0006629,GO:0006643,GO:0006644,GO:0006650,GO:0006661,GO:0006664,GO:0006793,GO:0006796,GO:0006807,GO:0006810,GO:0006811,GO:0006820,GO:0006862,GO:0008150,GO:0008152,GO:0008610,GO:0008654,GO:0009058,GO:0009059,GO:…	Phosphodiest,PigN,Sulfatase	OTHER	BBA_08714	NA
OG0002462	BCC2660_006862	0	0	0	0	1	0	1	Q	Short chain dehydrogenase	-	adh_short	OTHER	BBA_04294	NA
OG0002593	BCC2660_000103	0	0	0	0	0	1	1	G	Belongs to the hexokinase family	GO:0000166,GO:0001302,GO:0001678,GO:0003674,GO:0003824,GO:0004340,GO:0004396,GO:0005488,GO:0005524,GO:0005575,GO:0005622,GO:0005623,GO:0005634,GO:0005737,GO:0005739,GO:0005829,GO:0005975,GO:0005996,GO:0006000,GO:0006002,GO:0006006,GO:0006007,GO:0006013,GO:0006081,GO:0006082,GO:0006090,GO:0006091,GO:0006096,GO:0006098,GO:0006139,GO:0006163,GO:0006164,GO:0006165,GO:0006355,GO:0006725,GO:0006732,GO:…	Hexokinase_1,Hexokinase_2	OTHER	BBA_07976	NA
OG0002725	BCC2660_000422	0	0	0	0	0	1	1	-	Hypothetical protein	-	-	OTHER	BBA_00290	NA
OG0002865	BCC2660_000704	0	0	0	1	0	0	1	F	uric acid-xanthine permease	GO:0000322,GO:0000323,GO:0000324,GO:0002054,GO:0002060,GO:0003674,GO:0005215,GO:0005345,GO:0005488,GO:0005575,GO:0005622,GO:0005623,GO:0005737,GO:0005768,GO:0005773,GO:0005775,GO:0005776,GO:0005886,GO:0005887,GO:0006810,GO:0006811,GO:0006812,GO:0006820,GO:0006863,GO:0008150,GO:0008324,GO:0008509,GO:0008514,GO:0010008,GO:0012505,GO:0015075,GO:0015143,GO:0015205,GO:0015711,GO:0015747,GO:0015851,GO:…	Xan_ur_permease	OTHER	BBA_00562	NA
OG0002882	BCC2660_000745	0	0	0	1	0	0	1	I	Long-chain fatty acid	GO:0000038,GO:0000322,GO:0000323,GO:0000324,GO:0000329,GO:0003674,GO:0003824,GO:0005215,GO:0005319,GO:0005324,GO:0005575,GO:0005622,GO:0005623,GO:0005737,GO:0005773,GO:0005774,GO:0005777,GO:0005783,GO:0005811,GO:0005886,GO:0006082,GO:0006629,GO:0006631,GO:0006810,GO:0006811,GO:0006820,GO:0006869,GO:0008150,GO:0008152,GO:0009898,GO:0009987,GO:0010876,GO:0012505,GO:0015645,GO:0015711,GO:0015718,GO:…	AMP-binding,AMP-binding_C	OTHER	BBA_00603	NA
OG0002884	BCC2660_000768	0	0	0	0	1	0	1	C	salicylate hydroxylase	-	FAD_binding_3,NAD_binding_8	OTHER	BBA_00628	NA
OG0002885	BCC2660_000779	0	0	0	1	0	0	1	C	Belongs to the mitochondrial carrier (TC 2.A.29) family	GO:0003674,GO:0005215,GO:0005342,GO:0005371,GO:0005575,GO:0005622,GO:0005623,GO:0005737,GO:0005739,GO:0005740,GO:0005743,GO:0006810,GO:0006811,GO:0006820,GO:0006839,GO:0006842,GO:0006843,GO:0006855,GO:0008150,GO:0008509,GO:0008514,GO:0015075,GO:0015137,GO:0015142,GO:0015238,GO:0015291,GO:0015318,GO:0015711,GO:0015746,GO:0015849,GO:0015893,GO:0016020,GO:0016021,GO:0019866,GO:0022804,GO:0022857,GO:…	Mito_carr	OTHER	BBA_00638	NA
OG0002959	BCC2660_000932	0	0	1	0	0	0	1	S	Hypothetical protein (DUF2410)	-	DUF2410	OTHER	BBA_01286	NA
OG0002986	BCC2660_000974	1	0	0	0	0	0	1	T	Protein tyrosine phosphatase, catalytic domain	GO:0000188,GO:0001403,GO:0001932,GO:0001933,GO:0003674,GO:0003824,GO:0004721,GO:0004725,GO:0005575,GO:0005622,GO:0005623,GO:0005737,GO:0005739,GO:0006464,GO:0006469,GO:0006470,GO:0006793,GO:0006796,GO:0006807,GO:0006950,GO:0006970,GO:0007124,GO:0007346,GO:0008150,GO:0008152,GO:0009628,GO:0009892,GO:0009966,GO:0009968,GO:0009987,GO:0010389,GO:0010563,GO:0010564,GO:0010605,GO:0010646,GO:0010648,GO:…	Y_phosphatase	OTHER	BBA_01326	NA
OG0003029	BCC2660_001055	1	0	0	0	0	0	1	L	AAA domain	GO:0000003,GO:0000018,GO:0000075,GO:0000077,GO:0000166,GO:0000228,GO:0000278,GO:0000280,GO:0000706,GO:0000722,GO:0000723,GO:0000724,GO:0000725,GO:0000726,GO:0000727,GO:0000729,GO:0000781,GO:0000784,GO:0000785,GO:0000790,GO:0000793,GO:0000794,GO:0003674,GO:0003676,GO:0003677,GO:0003678,GO:0003690,GO:0003691,GO:0003697,GO:0003824,GO:0004003,GO:0004017,GO:0004386,GO:0005488,GO:0005524,GO:0005575,GO:…	AAA_23,Rad50_zn_hook,SbcCD_C	OTHER	BBA_01402	NA
OG0003101	BCC2660_001182	0	0	0	1	0	0	1	S	Transcriptional regulator	-	DEK_C	OTHER	BBA_01522	NA
OG0003125	BCC2660_001249	0	0	0	0	0	1	1	-	Hypothetical protein	-	-	OTHER	BBA_01585	NA
OG0003173	BCC2660_001318	0	0	0	0	0	1	1	S	Protein of unknown function (DUF1275)	-	DUF1275	OTHER	BBA_01653	NA
OG0003205	BCC2660_001390	1	0	0	0	0	0	1	BK	Set1 complex component ash2	GO:0000228,GO:0000723,GO:0000785,GO:0000790,GO:0001067,GO:0003674,GO:0003676,GO:0003677,GO:0003824,GO:0004842,GO:0005488,GO:0005575,GO:0005622,GO:0005623,GO:0005634,GO:0005654,GO:0005694,GO:0006139,GO:0006259,GO:0006323,GO:0006325,GO:0006333,GO:0006338,GO:0006342,GO:0006348,GO:0006355,GO:0006357,GO:0006464,GO:0006479,GO:0006725,GO:0006807,GO:0006996,GO:0008150,GO:0008152,GO:0008213,GO:0009889,GO:…	SPRY	OTHER	BBA_01721	NA
OG0003349	BCC2660_001683	0	0	0	0	0	1	1	S	integral membrane protein	-	RGS	OTHER	BBA_07870	NA
OG0003351	BCC2660_001689	1	0	0	0	0	0	1	L	Phosphodiesterase responsible for the U6 snRNA 3 end processing. Acts as an exoribonuclease (RNase) responsible for trimming the poly(U) tract of the last nucleotides in the pre-U6 snRNA molecule, leading to the formation of mature U6 snRNA	GO:0000175,GO:0003674,GO:0003824,GO:0004518,GO:0004527,GO:0004532,GO:0004540,GO:0005575,GO:0005622,GO:0005623,GO:0005634,GO:0005737,GO:0005739,GO:0006139,GO:0006396,GO:0006725,GO:0006807,GO:0008150,GO:0008152,GO:0008408,GO:0009987,GO:0010467,GO:0016070,GO:0016073,GO:0016180,GO:0016787,GO:0016788,GO:0016796,GO:0016896,GO:0031123,GO:0034470,GO:0034472,GO:0034477,GO:0034641,GO:0034660,GO:0043170,GO:…	HVSL	OTHER	BBA_07876	NA
OG0003356	BCC2660_001711	1	0	0	0	0	0	1	S	YhhN family	-	YhhN	OTHER	BBA_06923	NA
OG0003390	BCC2660_001753	1	0	0	0	0	0	1	O	Chromosome transmission fidelity protein	GO:0000070,GO:0000228,GO:0000278,GO:0000280,GO:0000724,GO:0000725,GO:0000785,GO:0000790,GO:0000819,GO:0005575,GO:0005622,GO:0005623,GO:0005634,GO:0005657,GO:0005694,GO:0005737,GO:0005739,GO:0006139,GO:0006259,GO:0006260,GO:0006261,GO:0006270,GO:0006281,GO:0006302,GO:0006310,GO:0006725,GO:0006807,GO:0006950,GO:0006974,GO:0006996,GO:0007049,GO:0007059,GO:0007062,GO:0007064,GO:0008150,GO:0008152,GO:…	AAA	OTHER	BBA_06881	NA
OG0003458	BCC2660_008532	0	1	0	0	0	0	1	U	Major Facilitator Superfamily	GO:0003674,GO:0005215,GO:0005575,GO:0005623,GO:0005886,GO:0005887,GO:0006810,GO:0006873,GO:0006875,GO:0006879,GO:0008150,GO:0009987,GO:0015343,GO:0015688,GO:0015891,GO:0016020,GO:0016021,GO:0019725,GO:0022857,GO:0030003,GO:0031224,GO:0031226,GO:0033212,GO:0033214,GO:0042592,GO:0044425,GO:0044459,GO:0044464,GO:0044718,GO:0046916,GO:0048878,GO:0050801,GO:0051179,GO:0051181,GO:0051184,GO:0051234,GO:…	MFS_1,TRI12	OTHER	BBA_07649	NA
OG0003493	BCC2660_008617	0	0	1	0	0	0	1	B	histone deacetylase	GO:0000082,GO:0000083,GO:0000278,GO:0003674,GO:0003824,GO:0004407,GO:0005575,GO:0005622,GO:0005623,GO:0005628,GO:0005634,GO:0005737,GO:0005933,GO:0005935,GO:0006325,GO:0006355,GO:0006357,GO:0006464,GO:0006476,GO:0006807,GO:0006996,GO:0007049,GO:0008150,GO:0008152,GO:0009889,GO:0009891,GO:0009893,GO:0009987,GO:0010468,GO:0010556,GO:0010557,GO:0010604,GO:0010628,GO:0016020,GO:0016043,GO:0016569,GO:…	Hist_deacetyl	OTHER	BBA_07565	NA
OG0003495	BCC2660_008637	0	0	0	0	0	1	1	IJT	Amidase	-	Amidase	OTHER	BBA_08168	NA
OG0003542	BCC2660_009689	1	0	0	0	0	0	1	S	Nuclear chaperone required for maturation and nuclear export of pre-60S ribosome subunits	-	-	OTHER	BBA_07394	NA
OG0003590	BCC2660_009404	0	0	0	0	1	0	1	-	Hypothetical protein	-	HDA2-3	OTHER	BBA_04875	NA
OG0003651	BCC2660_009605	0	0	0	1	0	0	1	P	CorA-like Mg2+ transporter protein	-	CorA	OTHER	BBA_09413	NA
OG0003675	BCC2660_007679	0	0	1	0	0	0	1	T	nucleotide exchange factor	GO:0000003,GO:0000131,GO:0000935,GO:0001558,GO:0003006,GO:0003674,GO:0005085,GO:0005088,GO:0005089,GO:0005488,GO:0005515,GO:0005543,GO:0005546,GO:0005575,GO:0005622,GO:0005623,GO:0005634,GO:0005737,GO:0005933,GO:0005934,GO:0005937,GO:0005938,GO:0006109,GO:0007049,GO:0007154,GO:0007163,GO:0007165,GO:0007264,GO:0008104,GO:0008150,GO:0008289,GO:0008360,GO:0009272,GO:0009653,GO:0009889,GO:0009966,GO:…	CNH,DEP,PH_5,RhoGEF	OTHER	BBA_07881	NA
OG0003681	BCC2660_007698	0	0	0	1	0	0	1	S	Myosin class II heavy chain	-	-	OTHER	BBA_09751	NA
OG0003778	BCC2660_008026	0	1	0	0	0	0	1	O	pre-mRNA splicing factor cwc24	GO:0000349,GO:0000375,GO:0000377,GO:0000393,GO:0000398,GO:0003674,GO:0003824,GO:0004842,GO:0005488,GO:0005575,GO:0005622,GO:0005623,GO:0005634,GO:0005681,GO:0005684,GO:0006139,GO:0006396,GO:0006397,GO:0006464,GO:0006725,GO:0006807,GO:0008080,GO:0008150,GO:0008152,GO:0008270,GO:0008380,GO:0009987,GO:0010467,GO:0016043,GO:0016070,GO:0016071,GO:0016074,GO:0016407,GO:0016410,GO:0016567,GO:0016740,GO:…	zf-C3HC4,zf-C3HC4_2,zf-C3HC4_3,zf-CCCH,zf-RING_UBOX	OTHER	BBA_07724	NA
OG0003795	BCC2660_008087	0	1	0	0	0	0	1	U	Uncharacterized protein family UPF0016	GO:0000041,GO:0000322,GO:0000323,GO:0000324,GO:0000329,GO:0003674,GO:0005215,GO:0005384,GO:0005575,GO:0005622,GO:0005623,GO:0005737,GO:0005773,GO:0005774,GO:0005794,GO:0005795,GO:0005797,GO:0005801,GO:0006810,GO:0006811,GO:0006812,GO:0006816,GO:0006828,GO:0006873,GO:0006874,GO:0006875,GO:0008150,GO:0008324,GO:0009987,GO:0012505,GO:0015075,GO:0015077,GO:0015078,GO:0015085,GO:0015291,GO:0015297,GO:…	UPF0016	OTHER	BBA_08824	NA
OG0003796	BCC2660_008090	0	0	0	0	0	1	1	S	SET domain	GO:0003674,GO:0003824,GO:0005575,GO:0005622,GO:0005623,GO:0005634,GO:0005730,GO:0005737,GO:0006464,GO:0006479,GO:0006807,GO:0008150,GO:0008152,GO:0008168,GO:0008170,GO:0008213,GO:0008276,GO:0008757,GO:0009987,GO:0016278,GO:0016279,GO:0016740,GO:0016741,GO:0018022,GO:0018023,GO:0018026,GO:0018193,GO:0018205,GO:0019538,GO:0022613,GO:0031974,GO:0031981,GO:0032259,GO:0036211,GO:0042254,GO:0043170,GO:…	SET	OTHER	BBA_08821	NA
OG0003836	BCC2660_005060	0	0	0	0	0	1	1	T	ser Thr protein phosphatase family	GO:0000322,GO:0000323,GO:0000324,GO:0000329,GO:0003674,GO:0003824,GO:0005575,GO:0005622,GO:0005623,GO:0005737,GO:0005773,GO:0005774,GO:0006793,GO:0006796,GO:0008150,GO:0008152,GO:0009987,GO:0016020,GO:0016311,GO:0016787,GO:0016788,GO:0016791,GO:0031090,GO:0042578,GO:0043226,GO:0043227,GO:0043229,GO:0043231,GO:0044237,GO:0044422,GO:0044424,GO:0044437,GO:0044444,GO:0044446,GO:0044464,GO:0098588,GO:…	Metallophos	OTHER	BBA_02318	NA
OG0003969	BCC2660_005317	0	1	0	0	0	0	1	S	5-Methylcytosine G T mismatch-specific DNA glycosylase	-	-	OTHER	BBA_02563	NA
OG0004067	BCC2660_005557	0	0	0	0	0	1	1	O	PPPDE putative peptidase domain	-	PUL,Peptidase_C97,Thioredoxin	OTHER	BBA_06466	NA
OG0004083	BCC2660_005603	0	0	0	0	0	1	1	S	Fic-DOC family	-	Fic	OTHER	BBA_06509	NA
OG0004115	BCC2660_005669	0	0	0	0	1	0	1	KLO	Polymerase	-	BRCT,PARP,PARP_reg,WGR	OTHER	BBA_06573	NA
OG0004211	BCC2660_009353	1	0	0	0	0	0	1	PQ	FAD-binding domain	GO:0000041,GO:0000166,GO:0000293,GO:0003674,GO:0003824,GO:0005488,GO:0005506,GO:0005575,GO:0005623,GO:0005886,GO:0006810,GO:0006811,GO:0006812,GO:0006825,GO:0006826,GO:0006873,GO:0006875,GO:0006879,GO:0008150,GO:0008152,GO:0009987,GO:0015677,GO:0015688,GO:0015891,GO:0016020,GO:0016021,GO:0016491,GO:0016722,GO:0016723,GO:0019725,GO:0030001,GO:0030003,GO:0031224,GO:0034220,GO:0034755,GO:0036094,GO:…	FAD_binding_8,Ferric_reduct,NAD_binding_6	OTHER	BBA_09143	NA
OG0004243	BCC2660_009970	0	0	1	0	0	0	1	S	DUF602 domain-containing protein	GO:0005575,GO:0005622,GO:0005623,GO:0005634,GO:0006139,GO:0006259,GO:0006260,GO:0006261,GO:0006274,GO:0006725,GO:0006807,GO:0008150,GO:0008152,GO:0009058,GO:0009059,GO:0009987,GO:0010453,GO:0019222,GO:0031494,GO:0034641,GO:0034645,GO:0043170,GO:0043226,GO:0043227,GO:0043229,GO:0043231,GO:0044237,GO:0044238,GO:0044249,GO:0044260,GO:0044424,GO:0044464,GO:0045595,GO:0046483,GO:0050789,GO:0050793,GO:…	Rtf2	OTHER	BBA_03931	NA
OG0004275	BCC2660_004090	0	0	0	0	1	0	1	-	Hypothetical protein	-	-	OTHER	BBA_06157	NA
OG0004298	BCC2660_004150	0	0	0	1	0	0	1	S	VPS9 domain protein	-	Ank_2,Ank_5,PX,VPS9	OTHER	BBA_08234	NA
OG0004489	BCC2660_004592	0	0	1	0	0	0	1	J	Belongs to the eukaryotic ribosomal protein eS6 family	GO:0000462,GO:0002181,GO:0003674,GO:0003735,GO:0005198,GO:0005575,GO:0005622,GO:0005623,GO:0005737,GO:0005829,GO:0005840,GO:0006139,GO:0006364,GO:0006396,GO:0006412,GO:0006518,GO:0006725,GO:0006807,GO:0008150,GO:0008152,GO:0009058,GO:0009059,GO:0009987,GO:0010467,GO:0015935,GO:0016070,GO:0016072,GO:0019538,GO:0022613,GO:0022626,GO:0022627,GO:0030490,GO:0030684,GO:0030686,GO:0032040,GO:0032991,GO:…	Ribosomal_S6e	OTHER	BBA_05519	NA
OG0004537	BCC2660_004671	0	0	0	0	0	1	1	L	DNA helicase participates in several chromatin remodeling complexes, including the SWR1 and the INO80 complexes	GO:0000123,GO:0000228,GO:0000491,GO:0000492,GO:0000785,GO:0000790,GO:0000812,GO:0003674,GO:0003678,GO:0003824,GO:0004003,GO:0004386,GO:0005575,GO:0005622,GO:0005623,GO:0005634,GO:0005654,GO:0005694,GO:0006325,GO:0006338,GO:0006355,GO:0006357,GO:0006464,GO:0006473,GO:0006475,GO:0006807,GO:0006996,GO:0008026,GO:0008094,GO:0008150,GO:0008152,GO:0009889,GO:0009987,GO:0010468,GO:0010556,GO:0016043,GO:…	TIP49	OTHER	BBA_05444	NA
OG0004545	BCC2660_004687	0	0	0	0	0	1	1	S	KilA-N	GO:0000018,GO:0000082,GO:0000083,GO:0000228,GO:0000278,GO:0000785,GO:0000790,GO:0000976,GO:0000977,GO:0000978,GO:0000981,GO:0000982,GO:0000987,GO:0001012,GO:0001067,GO:0001077,GO:0001228,GO:0003674,GO:0003676,GO:0003677,GO:0003690,GO:0003700,GO:0003712,GO:0003713,GO:0005488,GO:0005575,GO:0005622,GO:0005623,GO:0005634,GO:0005667,GO:0005694,GO:0005737,GO:0006139,GO:0006351,GO:0006355,GO:0006357,GO:…	Ank,Ank_2,Ank_3,Ank_4,KilA-N	OTHER	BBA_05428	NA
OG0004790	BCC2660_008222	1	0	0	0	0	0	1	B	Fungal specific transcription factor domain	-	Fungal_trans,Zn_clus	OTHER	BBA_08755	NA
OG0004941	BCC2660_008963	0	0	0	0	1	0	1	U	Inositol polyphosphate phosphatase, catalytic domain homologues	-	-	OTHER	BBA_09188	NA
OG0004998	BCC2660_007261	1	0	0	0	0	0	1	DZ	BTB domain and ankyrin repeat containing protein	GO:0000151,GO:0005575,GO:0005622,GO:0005623,GO:0006464,GO:0006807,GO:0008150,GO:0008152,GO:0009987,GO:0019538,GO:0032991,GO:0036211,GO:0043170,GO:0043412,GO:0044237,GO:0044238,GO:0044260,GO:0044267,GO:0044424,GO:0044464,GO:0070647,GO:0071704,GO:1901564,GO:1902494,GO:1990234	Ank_2,Ank_4,BTB,RCC1,RCC1_2	OTHER	BBA_02845	NA
OG0005078	BCC2660_007451	0	0	0	0	1	0	1	-	Hypothetical protein	-	-	OTHER	BBA_03023	NA
OG0005194	BCC2660_001862	1	0	0	0	0	0	1	S	aig2 family	-	AIG2_2,GGACT	OTHER	BBA_02279	NA
OG0005213	BCC2660_001912	0	1	0	0	0	0	1	A	Negative regulator of differentiation 1	GO:0000122,GO:0000375,GO:0000377,GO:0000398,GO:0000932,GO:0003674,GO:0003676,GO:0003723,GO:0003727,GO:0003729,GO:0005488,GO:0005575,GO:0005622,GO:0005623,GO:0005634,GO:0005737,GO:0006139,GO:0006325,GO:0006338,GO:0006355,GO:0006357,GO:0006396,GO:0006397,GO:0006725,GO:0006807,GO:0006996,GO:0008150,GO:0008152,GO:0008187,GO:0008266,GO:0008380,GO:0009889,GO:0009890,GO:0009892,GO:0009987,GO:0010467,GO:…	RRM,RRM_1	OTHER	BBA_02235	NA
OG0005251	BCC2660_001997	1	0	0	0	0	0	1	H	homoserine O-acetyltransferase	GO:0000096,GO:0000097,GO:0003674,GO:0003824,GO:0004414,GO:0006082,GO:0006520,GO:0006555,GO:0006790,GO:0006807,GO:0008150,GO:0008152,GO:0008374,GO:0008652,GO:0009058,GO:0009066,GO:0009067,GO:0009069,GO:0009086,GO:0009092,GO:0009987,GO:0016053,GO:0016407,GO:0016413,GO:0016740,GO:0016746,GO:0016747,GO:0019752,GO:0043436,GO:0044237,GO:0044238,GO:0044249,GO:0044272,GO:0044281,GO:0044283,GO:0046394,GO:…	Abhydrolase_1	OTHER	BBA_02159	NA
OG0005312	BCC2660_002153	1	0	0	0	0	0	1	J	cysteinyl-tRNA synthetase	GO:0000166,GO:0002181,GO:0003674,GO:0003824,GO:0004812,GO:0004817,GO:0005488,GO:0005524,GO:0005575,GO:0005622,GO:0005623,GO:0005737,GO:0006082,GO:0006139,GO:0006399,GO:0006412,GO:0006418,GO:0006423,GO:0006518,GO:0006520,GO:0006725,GO:0006807,GO:0008144,GO:0008150,GO:0008152,GO:0009058,GO:0009059,GO:0009987,GO:0010467,GO:0016070,GO:0016874,GO:0016875,GO:0017076,GO:0019538,GO:0019752,GO:0030554,GO:…	DALR_2,tRNA-synt_1e	OTHER	BBA_02007	NA
OG0005334	BCC2660_002192	0	0	0	0	0	1	1	-	Hypothetical protein	-	-	OTHER	BBA_01969	NA
OG0005350	BCC2660_002220	1	0	0	0	0	0	1	S	PWWP domain-containing protein	-	Med26,PWWP	OTHER	BBA_01942	NA
OG0005390	BCC2660_002308	0	0	0	0	0	1	1	S	Mitotic checkpoint regulator, MAD2B-interacting	-	PRCC	OTHER	BBA_01862	NA
OG0005413	BCC2660_002347	0	0	0	0	0	1	1	S	Putative lipopolysaccharide-modifying enzyme.	-	Glyco_transf_90	OTHER	BBA_01826	NA
OG0005437	BCC2660_002414	0	0	0	0	0	1	1	-	Hypothetical protein	-	-	OTHER	BBA_04363	NA
OG0005466	BCC2660_002474	1	0	0	0	0	0	1	EI	C-3 sterol dehydrogenase C-4 decarboxylase	GO:0000252,GO:0003674,GO:0003824,GO:0005575,GO:0005622,GO:0005623,GO:0005737,GO:0005783,GO:0005789,GO:0006066,GO:0006629,GO:0006694,GO:0006696,GO:0008150,GO:0008152,GO:0008202,GO:0008204,GO:0008610,GO:0009058,GO:0009987,GO:0012505,GO:0016020,GO:0016125,GO:0016126,GO:0016128,GO:0016129,GO:0016491,GO:0016614,GO:0016616,GO:0031984,GO:0042175,GO:0043226,GO:0043227,GO:0043229,GO:0043231,GO:0044107,GO:…	3Beta_HSD	OTHER	BBA_04422	NA
OG0005559	BCC2660_002672	1	0	0	0	0	0	1	A	Nonsense-mediated mRNA decay protein Upf3	-	RRM_1,Smg4_UPF3	OTHER	BBA_04612	NA
OG0005566	BCC2660_002662	1	0	0	0	0	0	1	V	3-beta hydroxysteroid dehydrogenase-isomerase family	GO:0003674,GO:0003824,GO:0004029,GO:0004090,GO:0005575,GO:0005576,GO:0005622,GO:0005623,GO:0005634,GO:0005737,GO:0006066,GO:0006081,GO:0006082,GO:0006090,GO:0006629,GO:0006725,GO:0008150,GO:0008152,GO:0008202,GO:0008204,GO:0009438,GO:0009987,GO:0010033,GO:0014070,GO:0016125,GO:0016128,GO:0016491,GO:0016614,GO:0016616,GO:0016620,GO:0016903,GO:0018455,GO:0019752,GO:0030447,GO:0031012,GO:0032787,GO:…	Epimerase	OTHER	BBA_04602	NA
OG0005618	BCC2660_002809	1	0	0	0	0	0	1	S	Gryzun, putative trafficking through Golgi	-	Foie-gras_1,Gryzun	OTHER	BBA_03863	NA
OG0005679	BCC2660_002938	0	0	0	0	1	0	1	E	prephenate dehydrogenase	GO:0000166,GO:0003674,GO:0003824,GO:0005488,GO:0005575,GO:0005622,GO:0005623,GO:0005737,GO:0006082,GO:0006520,GO:0006570,GO:0006571,GO:0006725,GO:0006807,GO:0008150,GO:0008152,GO:0008652,GO:0008977,GO:0009058,GO:0009072,GO:0009073,GO:0009095,GO:0009987,GO:0016053,GO:0016491,GO:0016627,GO:0016628,GO:0019438,GO:0019752,GO:0036094,GO:0043167,GO:0043168,GO:0043436,GO:0044237,GO:0044238,GO:0044249,GO:…	PDH	OTHER	BBA_03732	NA
OG0005706	BCC2660_003021	0	0	0	1	0	0	1	S	Pre-rRNA-processing protein TSR2	GO:0000462,GO:0005575,GO:0005622,GO:0005623,GO:0005634,GO:0005737,GO:0006139,GO:0006364,GO:0006396,GO:0006725,GO:0006807,GO:0008150,GO:0008152,GO:0009987,GO:0010467,GO:0016070,GO:0016072,GO:0022613,GO:0030490,GO:0034470,GO:0034641,GO:0034660,GO:0042254,GO:0042274,GO:0043170,GO:0043226,GO:0043227,GO:0043229,GO:0043231,GO:0044085,GO:0044237,GO:0044238,GO:0044424,GO:0044464,GO:0046483,GO:0071704,GO:…	WGG	OTHER	BBA_03646	NA
OG0005767	BCC2660_005933	0	0	0	0	0	1	1	S	Set domain-containing protein	GO:0003674,GO:0003824,GO:0005575,GO:0005622,GO:0005623,GO:0005634,GO:0005730,GO:0005737,GO:0006464,GO:0006479,GO:0006807,GO:0008150,GO:0008152,GO:0008168,GO:0008170,GO:0008213,GO:0008276,GO:0008757,GO:0009987,GO:0016278,GO:0016279,GO:0016740,GO:0016741,GO:0018022,GO:0018023,GO:0018026,GO:0018027,GO:0018193,GO:0018205,GO:0019538,GO:0022613,GO:0031974,GO:0031981,GO:0032259,GO:0036211,GO:0042254,GO:…	SET	OTHER	BBA_00998	NA
OG0005781	BCC2660_005966	1	0	0	0	0	0	1	L	excision repair protein	GO:0000109,GO:0000111,GO:0000122,GO:0000502,GO:0003674,GO:0003676,GO:0003677,GO:0003684,GO:0005488,GO:0005515,GO:0005575,GO:0005622,GO:0005623,GO:0005634,GO:0005737,GO:0005739,GO:0006139,GO:0006259,GO:0006281,GO:0006289,GO:0006355,GO:0006357,GO:0006464,GO:0006508,GO:0006511,GO:0006517,GO:0006725,GO:0006807,GO:0006950,GO:0006974,GO:0008150,GO:0008152,GO:0009056,GO:0009057,GO:0009100,GO:0009889,GO:…	UBA,XPC-binding,ubiquitin	OTHER	BBA_01030	NA
OG0005790	BCC2660_005999	1	0	0	0	0	0	1	I	Alpha-beta hydrolase family	-	Abhydrolase_1	OTHER	BBA_01061	NA
OG0005803	BCC2660_006008	0	0	1	0	0	0	1	F	Nucleoside transporter	GO:0000322,GO:0000323,GO:0000324,GO:0000329,GO:0003674,GO:0005215,GO:0005337,GO:0005575,GO:0005622,GO:0005623,GO:0005737,GO:0005773,GO:0005774,GO:0006810,GO:0008150,GO:0015205,GO:0015851,GO:0015858,GO:0015931,GO:0015932,GO:0016020,GO:0016021,GO:0022857,GO:0031090,GO:0031224,GO:0034257,GO:0034258,GO:0043226,GO:0043227,GO:0043229,GO:0043231,GO:0044422,GO:0044424,GO:0044425,GO:0044437,GO:0044444,GO:…	Nucleoside_tran	OTHER	BBA_01070	NA
OG0005881	BCC2660_006157	1	0	0	0	0	0	1	-	Hypothetical protein	-	-	OTHER	BBA_01211	NA
OG0005887	BCC2660_006182	0	0	0	1	0	0	1	K	Acts as subunit of the RNA polymerase II elongator complex, which is a histone acetyltransferase component of the RNA polymerase II (Pol II) holoenzyme and is involved in transcriptional elongation	GO:0000049,GO:0002097,GO:0002098,GO:0002926,GO:0003674,GO:0003676,GO:0003723,GO:0005488,GO:0005575,GO:0005622,GO:0005623,GO:0005634,GO:0005737,GO:0006139,GO:0006355,GO:0006357,GO:0006396,GO:0006399,GO:0006400,GO:0006417,GO:0006448,GO:0006450,GO:0006725,GO:0006807,GO:0008033,GO:0008150,GO:0008152,GO:0009451,GO:0009889,GO:0009987,GO:0010467,GO:0010468,GO:0010556,GO:0010608,GO:0016070,GO:0019219,GO:…	IKI3	OTHER	BBA_01232	NA
OG0005940	BCC2660_006283	0	0	0	0	0	1	1	E	NDT80 - PhoG like DNA-binding family	GO:0000228,GO:0003674,GO:0003700,GO:0005575,GO:0005622,GO:0005623,GO:0005634,GO:0005694,GO:0006355,GO:0006357,GO:0008150,GO:0009889,GO:0009891,GO:0009893,GO:0010468,GO:0010556,GO:0010557,GO:0010604,GO:0010628,GO:0019219,GO:0019222,GO:0031323,GO:0031325,GO:0031326,GO:0031328,GO:0031974,GO:0031981,GO:0043226,GO:0043227,GO:0043228,GO:0043229,GO:0043231,GO:0043232,GO:0043233,GO:0044422,GO:0044424,GO:…	NDT80_PhoG	OTHER	BBA_00803	NA
OG0006020	BCC2660_006477	0	0	0	0	0	1	1	S	ABC1 protein	GO:0003674,GO:0003824,GO:0004672,GO:0005488,GO:0005575,GO:0005622,GO:0005623,GO:0005737,GO:0005739,GO:0005740,GO:0005743,GO:0005759,GO:0006464,GO:0006468,GO:0006732,GO:0006733,GO:0006743,GO:0006744,GO:0006793,GO:0006796,GO:0006807,GO:0008150,GO:0008152,GO:0008289,GO:0009058,GO:0009108,GO:0009987,GO:0016020,GO:0016301,GO:0016310,GO:0016462,GO:0016740,GO:0016772,GO:0016773,GO:0016787,GO:0016817,GO:…	ABC1	OTHER	BBA_07163	NA
OG0006037	BCC2660_006486	1	0	0	0	0	0	1	G	5-AMP-activated protein kinase beta subunit, interation domain	GO:0001302,GO:0001403,GO:0001932,GO:0003674,GO:0005575,GO:0005622,GO:0005623,GO:0005634,GO:0005635,GO:0005641,GO:0005737,GO:0005886,GO:0006464,GO:0006468,GO:0006793,GO:0006796,GO:0006807,GO:0006950,GO:0007154,GO:0007155,GO:0007165,GO:0007568,GO:0007569,GO:0008150,GO:0008152,GO:0009267,GO:0009605,GO:0009987,GO:0009991,GO:0012505,GO:0016020,GO:0016310,GO:0019207,GO:0019220,GO:0019222,GO:0019538,GO:…	AMPK1_CBM,AMPKBI	OTHER	BBA_07154	NA
OG0006079	BCC2660_003151	1	0	0	0	0	0	1	U	DnaJ molecular chaperone homology domain	-	DnaJ	OTHER	BBA_05062	NA
OG0006104	BCC2660_003185	0	0	0	0	1	0	1	-	Hypothetical protein	-	-	OTHER	BBA_05028	NA
OG0006126	BCC2660_003224	0	0	0	0	0	1	1	-	Hypothetical protein	-	-	OTHER	BBA_08285	NA
OG0006155	BCC2660_003274	0	0	0	0	1	0	1	A	repair protein	-	Helicase_C,SNF2_N,VIGSSK	OTHER	BBA_08569	NA
OG0006680	BCC2660_006869	0	0	0	1	0	0	1	T	Lipopolysaccharide kinase (Kdo-WaaP) family	GO:0000003,GO:0000166,GO:0000278,GO:0000281,GO:0000282,GO:0000408,GO:0000722,GO:0000723,GO:0000910,GO:0002949,GO:0003674,GO:0003824,GO:0004672,GO:0004674,GO:0005488,GO:0005524,GO:0005575,GO:0005622,GO:0005623,GO:0005634,GO:0005737,GO:0005829,GO:0006139,GO:0006259,GO:0006310,GO:0006312,GO:0006355,GO:0006357,GO:0006396,GO:0006399,GO:0006400,GO:0006464,GO:0006468,GO:0006725,GO:0006793,GO:0006796,GO:…	APH,Kdo,Pkinase	OTHER	BBA_04301	NA
OG0006791	BCC2660_007079	0	0	0	1	0	0	1	-	Hypothetical protein	NA	NA	OTHER	BBA_05846	NA
OG0006802	BCC2660_007117	0	0	0	0	0	1	1	S	Vta1 like	GO:0005575,GO:0005622,GO:0005623,GO:0005737,GO:0005768,GO:0005770,GO:0005771,GO:0006810,GO:0007034,GO:0008150,GO:0012505,GO:0016192,GO:0016197,GO:0031410,GO:0031982,GO:0032509,GO:0032511,GO:0043226,GO:0043227,GO:0043229,GO:0044424,GO:0044444,GO:0044464,GO:0045324,GO:0046907,GO:0051179,GO:0051234,GO:0051641,GO:0051649,GO:0071985,GO:0097708	Vta1	OTHER	BBA_05807	NA
OG0006865	BCC2660_000425	1	0	0	0	0	0	1	S	PIG-P	-	PIG-P	OTHER	BBA_00293	NA
OG0006952	BCC2660_001743	0	0	0	1	0	0	1	S	GAL4-like Zn(II)2Cys6 (or C6 zinc) binuclear cluster DNA-binding domain	-	Zn_clus	OTHER	BBA_06891	NA
OG0007017	BCC2660_007908	1	0	0	0	0	0	1	S	Uncharacterized protein family UPF0029	GO:0000302,GO:0001932,GO:0001933,GO:0003674,GO:0003779,GO:0003785,GO:0004857,GO:0004860,GO:0005488,GO:0005515,GO:0005575,GO:0005622,GO:0005623,GO:0005634,GO:0005737,GO:0006417,GO:0006469,GO:0006950,GO:0006979,GO:0007154,GO:0008092,GO:0008150,GO:0009267,GO:0009268,GO:0009605,GO:0009628,GO:0009636,GO:0009719,GO:0009889,GO:0009892,GO:0009987,GO:0009991,GO:0010033,GO:0010035,GO:0010243,GO:0010447,GO:…	RWD,UPF0029	OTHER	BBA_06694	NA
OG0007071	BCC2660_005567	1	0	0	0	0	0	1	-	Hypothetical protein	-	-	OTHER	BBA_06477	NA
OG0007330	BCC2660_002879	0	0	0	1	0	0	1	D	Cyclin	-	Cyclin	OTHER	BBA_03792	NA
OG0007443	BCC2660_003630	0	0	0	0	0	1	1	O	repair protein	GO:0000151,GO:0000228,GO:0000731,GO:0000785,GO:0000790,GO:0003674,GO:0003676,GO:0003677,GO:0003697,GO:0003824,GO:0004842,GO:0005488,GO:0005575,GO:0005622,GO:0005623,GO:0005634,GO:0005694,GO:0006139,GO:0006259,GO:0006281,GO:0006301,GO:0006310,GO:0006312,GO:0006464,GO:0006508,GO:0006511,GO:0006513,GO:0006725,GO:0006807,GO:0006950,GO:0006974,GO:0008094,GO:0008104,GO:0008150,GO:0008152,GO:0009056,GO:…	SAP,zf-C3HC4_2	OTHER	BBA_03508	NA
OG0007540	BCC2660_002246	0	0	0	0	0	1	1	-	Hypothetical protein	NA	NA	OTHER	BBA_01918	NA
OG0007562	BCC2660_000172	1	0	0	0	0	0	1	-	Hypothetical protein	-	-	OTHER	BBA_00043	NA
OG0007564	BCC2660_000202	0	0	0	0	0	1	1	S	von Willebrand factor type A domain	-	VIT,VWA_3	OTHER	BBA_00074	NA
OG0007641	BCC2660_001574	0	0	0	0	0	1	1	-	Hypothetical protein	-	-	OTHER	BBA_05247	NA
OG0007714	BCC2660_007757	0	0	0	0	0	1	1	S	Heterokaryon incompatibility protein (HET)	-	HET	OTHER	BBA_06742	NA
OG0007729	BCC2660_008052	0	0	0	0	0	1	1	S	Protein kinase domain	-	Pkinase	OTHER	BBA_07705	NA
OG0007730	BCC2660_008058	0	0	0	0	0	1	1	-	Hypothetical protein	NA	NA	OTHER	BBA_07700	NA
OG0007785	BCC2660_005597	1	0	0	0	0	0	1	U	Major Facilitator Superfamily	-	MFS_1	OTHER	BBA_06505	NA
OG0007853	BCC2660_004683	0	0	0	0	0	1	1	-	Hypothetical protein	-	Amidoligase_2	OTHER	BBA_05432	NA
OG0007957	BCC2660_007356	0	0	0	0	0	1	1	E	Peptidase dimerisation domain	-	M20_dimer,Peptidase_M20	OTHER	BBA_02936	NA
OG0007963	BCC2660_007414	1	0	0	0	0	0	1	O	Cytochrome c oxidase-assembly factor cox-23	GO:0005575,GO:0005622,GO:0005623,GO:0005737,GO:0005739,GO:0006996,GO:0007005,GO:0008150,GO:0009987,GO:0016043,GO:0022607,GO:0033108,GO:0034622,GO:0043226,GO:0043227,GO:0043229,GO:0043231,GO:0043933,GO:0044085,GO:0044424,GO:0044444,GO:0044464,GO:0065003,GO:0071840	CHCH	OTHER	BBA_02989	NA
OG0007989	BCC2660_001838	0	0	0	0	0	1	1	-	Hypothetical protein	-	SWIM	OTHER	BBA_02304	NA
OG0007994	BCC2660_001990	0	1	0	0	0	0	1	-	Hypothetical protein	NA	NA	OTHER	BBA_02166	NA
OG0008018	BCC2660_002214	0	0	0	0	0	1	1	-	Hypothetical protein	NA	NA	OTHER	BBA_01948	NA
OG0008123	BCC2660_003089	1	0	0	0	0	0	1	I	Acyltransferase	-	Acyl_transf_3	OTHER	BBA_05121	NA
OG0008190	BCC2660_009891	0	0	0	0	0	1	1	I	CRAL TRIO domain protein	GO:0003674,GO:0005215,GO:0005319,GO:0005548,GO:0005575,GO:0005622,GO:0005623,GO:0005628,GO:0005737,GO:0005739,GO:0005768,GO:0005811,GO:0005829,GO:0006629,GO:0006644,GO:0006650,GO:0006793,GO:0006796,GO:0006810,GO:0006811,GO:0006820,GO:0006869,GO:0006892,GO:0006893,GO:0008104,GO:0008150,GO:0008152,GO:0008526,GO:0009889,GO:0009890,GO:0009891,GO:0009892,GO:0009893,GO:0009987,GO:0010562,GO:0010563,GO:…	CRAL_TRIO,CRAL_TRIO_N	OTHER	BBA_04745	NA
OG0008198	BCC2660_006598	0	0	0	0	0	1	1	U	Belongs to the major facilitator superfamily. Sugar transporter (TC 2.A.1.1) family	-	Sugar_tr	OTHER	BBA_04033	NA
OG0008209	BCC2660_006741	0	0	0	0	0	1	1	M	Methoxy mycolic acid synthase 1	-	CMAS	OTHER	BBA_04178	NA
OG0008218	BCC2660_007018	1	0	0	0	0	0	1	I	Belongs to the class VI-like SAM-binding methyltransferase superfamily. Isoprenylcysteine carboxyl methyltransferase family	-	ICMT,PEMT	OTHER	BBA_05910	NA

## Sheet: TableS8_abSREL_enrichment
Table S8 Enrichment analyses of KOG classification among orthogroups having positive selection
KOG_class	Number of orthogroups in class	Number of orthogroups in class having at least one significant ortholog (among 6 high virulence strains) from abSREL test	Class odds ratio	p-value from Hypergeometric test
A	207	3	0.358884	0.961522
B	73	3	1.07565	0.30676
C	172	5	0.744114	0.653247
D	101	2	0.501406	0.751426
E	255	7	0.696834	0.771403
F	73	2	0.703209	0.535613
G	261	8	0.783954	0.678764
H	113	2	0.446085	0.81566
I	176	9	1.36806	0.137212
J	258	3	0.283999	0.991188
K	204	6	0.752153	0.674022
L	126	7	1.49237	0.109698
M	57	1	0.444872	0.64938
O	363	16	1.1699	0.227096
P	137	5	0.948358	0.430026
Q	147	4	0.695076	0.671997
S	1315	62	1.35187	0.0240424
T	219	7	0.821454	0.608977
U	274	9	0.844335	0.612356
Z	75	2	0.68366	0.554103
SignalP	466	34	2.18	6.57e-05

## Sheet: TableS9_antiSMASH_SMBGCs
Table S9 Annotation of secondary metabolite biosynthetic gene clusters (SMBGCs) predicted by antiSMASH across 16 Beauveria genomes
Genome	Region	Type	From	To	Most_similar_known_cluster	Type	Perc_similarity
BasiARSEF4850	Region 18.1	T1PKS,NRPS	1	34869	NA	NA	0
BasiARSEF4850	Region 20.1	fungal-RiPP-like	49003	110073	NA	NA	0
BasiARSEF4850	Region 31.1	T1PKS	12974	61374	NA	NA	0
BasiARSEF4850	Region 46.1	NRPS	11179	58309	NA	NA	0
BasiARSEF4850	Region 47.1	T1PKS	59912	91737	NA	NA	0
BasiARSEF4850	Region 53.1	isocyanide-nrp	47403	86841	NA	NA	0
BasiARSEF4850	Region 61.1	NRP-metallophore,NRPS	1	49708	NA	NA	0
BasiARSEF4850	Region 63.1	fungal-RiPP-like	38113	81090	NA	NA	0
BasiARSEF4850	Region 80.1	NRPS-like	1	37466	choline	NRP	100
BasiARSEF4850	Region 83.1	fungal-RiPP-like	9531	70538	NA	NA	0
BasiARSEF4850	Region 90.1	T1PKS	1	34641	NA	NA	0
BasiARSEF4850	Region 106.1	NRPS	1	36828	NA	NA	0
BasiARSEF4850	Region 126.1	T1PKS	1	27766	NA	NA	0
BasiARSEF4850	Region 146.1	T1PKS	1	34629	NA	NA	0
BasiARSEF4850	Region 168.1	NRPS-like	10045	50453	NA	NA	0
BasiARSEF4850	Region 176.1	NRPS,T1PKS	1	49053	beauveriolide B/beauveriolide C/beauveriolide D	NRP+Polyketide+Other	66
BasiARSEF4850	Region 191.1	fungal-RiPP-like	1	32817	NA	NA	0
BasiARSEF4850	Region 231.1	NRPS	1	26755	NA	NA	0
BasiARSEF4850	Region 232.1	terpene	16377	37933	squalestatin S1	Terpene	40
BasiARSEF4850	Region 235.1	NRPS	1	25395	NA	NA	0
BasiARSEF4850	Region 243.1	fungal-RiPP	1	34772	ustiloxin B	RiPP:Dikaritin	26
BasiARSEF4850	Region 280.1	T1PKS	1	35243	NA	NA	0
BasiARSEF4850	Region 293.1	fungal-RiPP-like	1	33754	NA	NA	0
BasiARSEF4850	Region 317.1	fungal-RiPP-like	1	31559	NA	NA	0
BasiARSEF4850	Region 335.1	fungal-RiPP-like	1	30036	NA	NA	0
BasiARSEF4850	Region 351.1	NAPAA	1	28990	ε-Poly-L-lysine	NRP	100
BasiARSEF4850	Region 360.1	T1PKS	1	28401	NA	NA	0
BasiARSEF4850	Region 385.1	NRPS	1	26522	metachelin C/metachelin A/metachelin A-CE/metachelin B/dimerumic acid 11-mannoside/dimerumic acid	NRP	25
BasiARSEF4850	Region 386.1	T1PKS	1	26493	oosporein	Polyketide	50
BasiARSEF4850	Region 396.1	terpene	6714	25600	NA	NA	0
BasiARSEF4850	Region 401.1	NRPS	1	25414	NA	NA	0
BasiARSEF4850	Region 409.1	terpene	10336	24799	NA	NA	0
BasiARSEF4850	Region 416.1	T1PKS,NRPS	1	24473	tenellin	NRP+Polyketide:Iterative type I polyketide	75
BasiARSEF4850	Region 418.1	isocyanide	837	24147	NA	NA	0
BasiARSEF4850	Region 446.1	terpene	506	22397	clavaric acid	Terpene	100
BasiARSEF4850	Region 455.1	T1PKS	1	21805	NA	NA	0
BasiARSEF4850	Region 482.1	T1PKS	1	20146	NA	NA	0
BasiARSEF4850	Region 506.1	fungal-RiPP-like	1	18997	NA	NA	0
BasiARSEF4850	Region 527.1	NRPS	1	17583	NA	NA	0
BasiARSEF4850	Region 556.1	fungal-RiPP-like	1	16502	NA	NA	0
BasiARSEF4850	Region 582.1	NRPS	1	15671	NA	NA	0
BasiARSEF4850	Region 614.1	fungal-RiPP-like	1	14780	NA	NA	0
BasiARSEF4850	Region 635.1	fungal-RiPP-like	1	14194	NA	NA	0
BasiARSEF4850	Region 649.1	NRPS-like	1	13466	NA	NA	0
BasiARSEF4850	Region 666.1	fungal-RiPP-like	1	12954	NA	NA	0
BasiARSEF4850	Region 711.1	fungal-RiPP-like	1	11537	NA	NA	0
BasiARSEF4850	Region 743.1	fungal-RiPP-like	1	10821	NA	NA	0
BasiARSEF4850	Region 758.1	NRPS	1	10444	NA	NA	0
BasiARSEF4850	Region 880.1	NRPS-like	1	8071	NA	NA	0
BasiARSEF4850	Region 957.1	terpene	1	6825	NA	NA	0
BasiMY1884	Region 5.1	fungal-RiPP-like	1	37063	NA	NA	0
BasiMY1884	Region 7.1	NRPS	70954	113011	NA	NA	0
BasiMY1884	Region 7.2	T1PKS	129175	177611	NA	NA	0
BasiMY1884	Region 9.1	fungal-RiPP-like	1	60473	NA	NA	0
BasiMY1884	Region 9.2	terpene	136299	158599	clavaric acid	Terpene	100
BasiMY1884	Region 11.1	NRPS-like	127777	166484	NA	NA	0
BasiMY1884	Region 18.1	T1PKS,NRPS	1	45524	NA	NA	0
BasiMY1884	Region 19.1	T1PKS	1	32806	NA	NA	0
BasiMY1884	Region 27.1	fungal-RiPP-like	3924	64907	NA	NA	0
BasiMY1884	Region 31.1	indole	44718	67989	NA	NA	0
BasiMY1884	Region 36.1	NAPAA	1	26318	ε-Poly-L-lysine	NRP	100
BasiMY1884	Region 36.2	NRPS	56238	103368	NA	NA	0
BasiMY1884	Region 75.1	fungal-RiPP-like	11567	72637	NA	NA	0
BasiMY1884	Region 105.1	isocyanide-nrp	33499	73199	NA	NA	0
BasiMY1884	Region 114.1	NRP-metallophore,NRPS	19214	68905	NA	NA	0
BasiMY1884	Region 143.1	NRPS	37522	61252	NA	NA	0
BasiMY1884	Region 147.1	T1PKS	1	30106	NA	NA	0
BasiMY1884	Region 150.1	fungal-RiPP-like	1	50441	NA	NA	0
BasiMY1884	Region 173.1	NRPS-like	1	24515	NA	NA	0
BasiMY1884	Region 174.1	NRPS,T1PKS	1	53974	NA	NA	0
BasiMY1884	Region 175.1	T1PKS	1	28850	prolipyrone B/gibepyrone D	Polyketide	100
BasiMY1884	Region 212.1	T1PKS	10380	45944	NA	NA	0
BasiMY1884	Region 254.1	T1PKS	1	34829	NA	NA	0
BasiMY1884	Region 263.1	NRPS-like	1657	38416	choline	NRP	100
BasiMY1884	Region 268.1	fungal-RiPP-like	1	37542	NA	NA	0
BasiMY1884	Region 270.1	fungal-RiPP-like	1	37393	NA	NA	0
BasiMY1884	Region 271.1	NRPS	1	26268	NA	NA	0
BasiMY1884	Region 283.1	fungal-RiPP	4186	35567	ustiloxin B	RiPP:Dikaritin	26
BasiMY1884	Region 309.1	fungal-RiPP-like	1	33559	NA	NA	0
BasiMY1884	Region 315.1	NRPS	8524	32423	peramine/intermediate 1/intermediate 2	NRP	100
BasiMY1884	Region 321.1	T1PKS	1	31730	beauveriolide B/beauveriolide C/beauveriolide D	NRP+Polyketide+Other	33
BasiMY1884	Region 330.1	T1PKS	1	30733	NA	NA	0
BasiMY1884	Region 335.1	T1PKS	1	30272	NA	NA	0
BasiMY1884	Region 356.1	fungal-RiPP-like	1	27942	ustiloxin B	RiPP:Dikaritin	10
BasiMY1884	Region 379.1	NRPS	1	26433	beauveriolide B/beauveriolide C/beauveriolide D	NRP+Polyketide+Other	33
BasiMY1884	Region 382.1	terpene	11454	26056	NA	NA	0
BasiMY1884	Region 392.1	NRPS,T1PKS	1	25031	tenellin	NRP+Polyketide:Iterative type I polyketide	75
BasiMY1884	Region 393.1	terpene	1	18996	NA	NA	0
BasiMY1884	Region 400.1	isocyanide	844	24572	NA	NA	0
BasiMY1884	Region 411.1	terpene	1	12083	culmorin/(+)-juniperol(longiborneol)/15-acetyldeoxynivalenol	Terpene	100
BasiMY1884	Region 417.1	NRPS	1	23209	NA	NA	0
BasiMY1884	Region 439.1	T1PKS	1	21565	oosporein	Polyketide	42
BasiMY1884	Region 460.1	fungal-RiPP-like	1	20510	NA	NA	0
BasiMY1884	Region 468.1	NRPS,indole	1	20104	clapurines	NRP	72
BasiMY1884	Region 500.1	terpene	1	15570	squalestatin S1	Terpene	40
BasiMY1884	Region 518.1	NRPS	1	17663	NA	NA	0
BasiMY1884	Region 569.1	fungal-RiPP-like	1	15024	NA	NA	0
BasiMY1884	Region 616.1	NRPS	1	13138	NA	NA	0
BasiMY1884	Region 628.1	NRPS-like	1	12760	NA	NA	0
BasiMY1884	Region 681.1	T1PKS	1	11040	aurofusarin	Polyketide	18
BasiMY1884	Region 682.1	NRPS	1	10943	metachelin C/metachelin A/metachelin A-CE/metachelin B/dimerumic acid 11-mannoside/dimerumic acid	NRP	25
BasiMY1884	Region 684.1	fungal-RiPP-like	1	10867	NA	NA	0
BasiMY1884	Region 741.1	fungal-RiPP-like	1	9646	NA	NA	0
BasiMY1884	Region 860.1	fungal-RiPP-like	1	7878	NA	NA	0
BasiMY1884	Region 884.1	fungal-RiPP-like	1	7492	NA	NA	0
BasiMY1884	Region 945.1	terpene	1	6789	NA	NA	0
BbasARSEF1564	Region 1.1	T1PKS	157167	204710	NA	NA	0
BbasARSEF1564	Region 3.1	terpene	280429	302729	clavaric acid	Terpene	100
BbasARSEF1564	Region 4.1	NRPS	7148	56522	beauvericin	NRP	90
BbasARSEF1564	Region 11.1	NRPS	193928	237593	NA	NA	0
BbasARSEF1564	Region 13.1	fungal-RiPP-like	88590	149571	NA	NA	0
BbasARSEF1564	Region 16.1	fungal-RiPP-like	1	52878	NA	NA	0
BbasARSEF1564	Region 18.1	NRPS-like	195672	239261	NA	NA	0
BbasARSEF1564	Region 23.1	NRPS	157941	211532	NA	NA	0
BbasARSEF1564	Region 24.1	fungal-RiPP-like	112113	172619	NA	NA	0
BbasARSEF1564	Region 28.1	NRPS	112070	161632	bassianolide	NRP	86
BbasARSEF1564	Region 30.1	T1PKS	1	32030	NA	NA	0
BbasARSEF1564	Region 30.2	NRPS	61533	105297	NA	NA	0
BbasARSEF1564	Region 35.1	NRPS,T1PKS	1727	71123	beauveriolide B/beauveriolide C/beauveriolide D	NRP+Polyketide+Other	100
BbasARSEF1564	Region 35.2	T1PKS	145380	189707	oosporein	Polyketide	85
BbasARSEF1564	Region 36.1	fungal-RiPP-like	53216	114091	NA	NA	0
BbasARSEF1564	Region 36.2	fungal-RiPP-like	128930	185796	NA	NA	0
BbasARSEF1564	Region 37.1	NRPS-like	69209	113078	choline	NRP	100
BbasARSEF1564	Region 38.1	terpene	95895	116960	culmorin/(+)-juniperol(longiborneol)/15-acetyldeoxynivalenol	Terpene	100
BbasARSEF1564	Region 41.1	NRPS	128637	175098	NA	NA	0
BbasARSEF1564	Region 42.1	fungal-RiPP-like	30437	94764	NA	NA	0
BbasARSEF1564	Region 48.1	NRPS	112600	158493	NA	NA	0
BbasARSEF1564	Region 51.1	NRPS,T1PKS	91159	152097	NA	NA	0
BbasARSEF1564	Region 55.1	terpene	98367	119011	NA	NA	0
BbasARSEF1564	Region 57.1	T1PKS	1	34708	NA	NA	0
BbasARSEF1564	Region 65.1	fungal-RiPP-like	12740	73813	NA	NA	0
BbasARSEF1564	Region 69.1	NAPAA	28074	62105	ε-Poly-L-lysine	NRP	100
BbasARSEF1564	Region 73.1	fungal-RiPP-like	42821	103839	NA	NA	0
BbasARSEF1564	Region 81.1	NRPS	57722	107537	NA	NA	0
BbasARSEF1564	Region 83.1	fungal-RiPP-like	1	33314	NA	NA	0
BbasARSEF1564	Region 85.1	T1PKS	52759	100466	NA	NA	0
BbasARSEF1564	Region 98.1	NRPS-like	1	29503	NA	NA	0
BbasARSEF1564	Region 99.1	T1PKS	20357	67147	neosartorin	Polyketide	10
BbasARSEF1564	Region 105.1	fungal-RiPP-like	1	34609	NA	NA	0
BbasARSEF1564	Region 106.1	terpene	9168	31821	NA	NA	0
BbasARSEF1564	Region 110.1	fungal-RiPP-like	1	38138	NA	NA	0
BbasARSEF1564	Region 118.1	NRPS	1	26037	metachelin C/metachelin A/metachelin A-CE/metachelin B/dimerumic acid 11-mannoside/dimerumic acid	NRP	50
BbasARSEF1564	Region 125.1	NRP-metallophore,NRPS	32649	79530	NA	NA	0
BbasARSEF1564	Region 152.1	T1PKS,NRPS	17791	68219	NA	NA	0
BbasARSEF1564	Region 171.1	terpene	45677	60772	squalestatin S1	Terpene	40
BbasARSEF1564	Region 177.1	NRPS	35444	58774	NA	NA	0
BbasARSEF1564	Region 190.1	T1PKS	26000	54699	NA	NA	0
BbasARSEF1564	Region 195.1	NRPS,indole	16651	52147	clapurines	NRP	63
BbasARSEF1564	Region 196.1	fungal-RiPP-like	3042	50982	NA	NA	0
BbasARSEF1564	Region 209.1	NRPS	1	41660	NA	NA	0
BbasARSEF1564	Region 224.1	NRPS	16391	43671	NA	NA	0
BbasARSEF1564	Region 228.1	fungal-RiPP-like	1	40029	ustiloxin B	RiPP:Dikaritin	10
BbasARSEF1564	Region 238.1	terpene	1	11910	NA	NA	0
BbasARSEF1564	Region 241.1	T1PKS,NRPS	1	38579	fumosorinone	NRP+Polyketide	83
BbasARSEF1564	Region 259.1	NRPS	5797	34876	NA	NA	0
BbasARSEF1564	Region 315.1	NRPS,indole	1	25836	peramine	NRP	100
BbasARSEF1564	Region 318.1	isocyanide	1	25591	NA	NA	0
BbasARSEF1564	Region 338.1	T1PKS	1	22587	4-epi-15-epi-brefeldin A	Polyketide:Iterative type I polyketide	20
BbasARSEF1564	Region 361.1	fungal-RiPP-like	1	20348	NA	NA	0
BbasARSEF1564	Region 365.1	fungal-RiPP-like	1	19563	NA	NA	0
BbasARSEF1564	Region 382.1	fungal-RiPP-like	1	16962	NA	NA	0
BbasARSEF1564	Region 383.1	isocyanide-nrp	1	16828	NA	NA	0
BbasARSEF1564	Region 424.1	T1PKS	1	13687	NA	NA	0
BbasARSEF1564	Region 428.1	T1PKS	1	13139	NA	NA	0
BbasARSEF1564	Region 563.1	NRPS	1	7100	NA	NA	0
BbasARSEF1564	Region 864.1	NRPS	1	2434	NA	NA	0
BbasARSEF1564	Region 895.1	NRPS	1	2268	NA	NA	0
BbasMY4038	Region 1.1	NRPS	290937	336840	NA	NA	0
BbasMY4038	Region 2.1	T1PKS	1	40743	oosporein	Polyketide	85
BbasMY4038	Region 2.2	T1PKS,NRPS	115178	184585	beauveriolide B/beauveriolide C/beauveriolide D	NRP+Polyketide+Other	100
BbasMY4038	Region 5.1	fungal-RiPP-like	8730	74851	NA	NA	0
BbasMY4038	Region 9.1	terpene	149981	172281	clavaric acid	Terpene	100
BbasMY4038	Region 10.1	NRPS	135053	180575	metachelin C/metachelin A/metachelin A-CE/metachelin B/dimerumic acid 11-mannoside/dimerumic acid	NRP	62
BbasMY4038	Region 12.1	T1PKS	4448	52155	NA	NA	0
BbasMY4038	Region 20.1	T1PKS,NRPS	17889	77174	NA	NA	0
BbasMY4038	Region 24.1	terpene	1	12164	NA	NA	0
BbasMY4038	Region 26.1	T1PKS	127032	174572	NA	NA	0
BbasMY4038	Region 28.1	fungal-RiPP-like	22611	83685	NA	NA	0
BbasMY4038	Region 30.1	NRPS	31690	81950	NA	NA	0
BbasMY4038	Region 36.1	fungal-RiPP-like	129327	181936	NA	NA	0
BbasMY4038	Region 38.1	NRPS-like	125390	168979	NA	NA	0
BbasMY4038	Region 43.1	NRPS	45723	98014	NA	NA	0
BbasMY4038	Region 49.1	NRPS	110414	153299	bassianolide	NRP	66
BbasMY4038	Region 52.1	NRPS	51780	98925	NA	NA	0
BbasMY4038	Region 52.2	NAPAA	131389	151940	ε-Poly-L-lysine	NRP	100
BbasMY4038	Region 55.1	fungal-RiPP-like	72953	133920	NA	NA	0
BbasMY4038	Region 56.1	NRPS	118720	148275	NA	NA	0
BbasMY4038	Region 59.1	NRPS,T1PKS	39304	106338	NA	NA	0
BbasMY4038	Region 60.1	NRPS-like	78147	122016	choline	NRP	100
BbasMY4038	Region 64.1	NRPS-like	60860	104292	NA	NA	0
BbasMY4038	Region 65.1	T1PKS	105389	140148	NA	NA	0
BbasMY4038	Region 68.1	terpene	51511	72786	culmorin/(+)-juniperol(longiborneol)/15-acetyldeoxynivalenol	Terpene	100
BbasMY4038	Region 75.1	NRPS,T1PKS	1	48210	fumosorinone	NRP+Polyketide	83
BbasMY4038	Region 76.1	NRPS	16548	62731	NA	NA	0
BbasMY4038	Region 76.2	T1PKS	90428	122360	NA	NA	0
BbasMY4038	Region 82.1	NRPS	7145	56776	beauvericin	NRP	90
BbasMY4038	Region 83.1	isocyanide	1	34342	NA	NA	0
BbasMY4038	Region 83.2	NRP-metallophore,NRPS	65989	115750	NA	NA	0
BbasMY4038	Region 91.1	fungal-RiPP-like	1	50824	NA	NA	0
BbasMY4038	Region 97.1	NRPS	31937	76193	NA	NA	0
BbasMY4038	Region 105.1	terpene	73718	93727	NA	NA	0
BbasMY4038	Region 108.1	T1PKS	24065	70855	neosartorin	Polyketide	10
BbasMY4038	Region 114.1	NRPS-like	1	23961	NA	NA	0
BbasMY4038	Region 117.1	NRPS	28040	81674	NA	NA	0
BbasMY4038	Region 135.1	fungal-RiPP-like	1	35773	NA	NA	0
BbasMY4038	Region 148.1	fungal-RiPP-like	36000	70264	NA	NA	0
BbasMY4038	Region 151.1	fungal-RiPP-like	443	61445	NA	NA	0
BbasMY4038	Region 158.1	terpene	33210	55863	NA	NA	0
BbasMY4038	Region 166.1	terpene	1	17876	squalestatin S1	Terpene	40
BbasMY4038	Region 178.1	NRPS	1	49335	NA	NA	0
BbasMY4038	Region 182.1	fungal-RiPP-like	3131	55795	NA	NA	0
BbasMY4038	Region 183.1	NRPS	18657	55733	NA	NA	0
BbasMY4038	Region 184.1	T1PKS	1	28713	NA	NA	0
BbasMY4038	Region 185.1	fungal-RiPP-like	1	52844	NA	NA	0
BbasMY4038	Region 189.1	fungal-RiPP-like	1	37323	NA	NA	0
BbasMY4038	Region 214.1	fungal-RiPP-like	1	46316	NA	NA	0
BbasMY4038	Region 215.1	fungal-RiPP-like	1	39942	ustiloxin B	RiPP:Dikaritin	10
BbasMY4038	Region 223.1	NRPS	1	41762	NA	NA	0
BbasMY4038	Region 276.1	fungal-RiPP-like	1	29495	NA	NA	0
BbasMY4038	Region 303.1	fungal-RiPP-like	1	24071	NA	NA	0
BbasMY4038	Region 329.1	NRPS,indole	1	18970	clapurines	NRP	63
BbasMY4038	Region 330.1	isocyanide-nrp	1	18936	NA	NA	0
BbasMY4038	Region 377.1	T1PKS	1	13043	NA	NA	0
BbasMY4038	Region 398.1	NRPS,terpene	1	11287	flavunoidine	Terpene+NRP	25
BbasNHJ13051	Region 1.1	terpene	47620	68264	NA	NA	0
BbasNHJ13051	Region 6.1	fungal-RiPP-like	63512	139208	NA	NA	0
BbasNHJ13051	Region 8.1	NRPS	53416	99308	NA	NA	0
BbasNHJ13051	Region 12.1	NRPS	1	36664	NA	NA	0
BbasNHJ13051	Region 16.1	NRPS-like	7660	51249	NA	NA	0
BbasNHJ13051	Region 20.1	fungal-RiPP-like	104003	167987	NA	NA	0
BbasNHJ13051	Region 21.1	NRPS	125140	174739	beauvericin	NRP	90
BbasNHJ13051	Region 27.1	NRPS	33830	87410	NA	NA	0
BbasNHJ13051	Region 28.1	NRPS	50920	98062	NA	NA	0
BbasNHJ13051	Region 28.2	NAPAA	130961	159740	ε-Poly-L-lysine	NRP	100
BbasNHJ13051	Region 30.1	NRP-metallophore,NRPS	1	47003	NA	NA	0
BbasNHJ13051	Region 30.2	isocyanide	78773	120897	NA	NA	0
BbasNHJ13051	Region 34.1	terpene	88376	110676	clavaric acid	Terpene	100
BbasNHJ13051	Region 36.1	T1PKS	1	34423	NA	NA	0
BbasNHJ13051	Region 43.1	T1PKS	1	41716	NA	NA	0
BbasNHJ13051	Region 44.1	fungal-RiPP-like	41383	102037	NA	NA	0
BbasNHJ13051	Region 64.1	NRPS,T1PKS	46439	113559	NA	NA	0
BbasNHJ13051	Region 65.1	fungal-RiPP-like	41169	102243	NA	NA	0
BbasNHJ13051	Region 67.1	NRPS	1	41763	NA	NA	0
BbasNHJ13051	Region 68.1	terpene	73273	95926	NA	NA	0
BbasNHJ13051	Region 80.1	T1PKS,NRPS	18064	77367	NA	NA	0
BbasNHJ13051	Region 83.1	fungal-RiPP-like	32941	93942	NA	NA	0
BbasNHJ13051	Region 86.1	T1PKS	1	46253	oosporein	Polyketide	92
BbasNHJ13051	Region 109.1	terpene	64012	83747	NA	NA	0
BbasNHJ13051	Region 115.1	T1PKS	1	43653	NA	NA	0
BbasNHJ13051	Region 116.1	NRPS	32872	79377	NA	NA	0
BbasNHJ13051	Region 119.1	NRPS,terpene	32362	75525	nivalenol/deoxynivalenol/3-acetyldeoxynivalenol/15-acetyldeoxynivalenol/neosolaniol/calonectrin/apotrichodiol/isotrichotriol/15-decalonectrin/T-2 toxin/3-acetyl T-2 toxin/trichodiene	Terpene	20
BbasNHJ13051	Region 130.1	fungal-RiPP-like	27027	71174	NA	NA	0
BbasNHJ13051	Region 175.1	NRPS	1	29401	NA	NA	0
BbasNHJ13051	Region 184.1	T1PKS	1	31688	NA	NA	0
BbasNHJ13051	Region 188.1	NRPS	1	27336	metachelin C/metachelin A/metachelin A-CE/metachelin B/dimerumic acid 11-mannoside/dimerumic acid	NRP	25
BbasNHJ13051	Region 192.1	fungal-RiPP-like	15746	49929	NA	NA	0
BbasNHJ13051	Region 198.1	terpene	30289	49029	culmorin/(+)-juniperol(longiborneol)/15-acetyldeoxynivalenol	Terpene	100
BbasNHJ13051	Region 206.1	fungal-RiPP-like	9381	47337	NA	NA	0
BbasNHJ13051	Region 216.1	T1PKS,NRPS	1	45554	fumosorinone	NRP+Polyketide	83
BbasNHJ13051	Region 221.1	NRPS	1	34042	NA	NA	0
BbasNHJ13051	Region 222.1	fungal-RiPP-like	1	44214	NA	NA	0
BbasNHJ13051	Region 234.1	T1PKS	1	32002	NA	NA	0
BbasNHJ13051	Region 251.1	fungal-RiPP-like	1	38137	NA	NA	0
BbasNHJ13051	Region 263.1	terpene	21301	36476	squalestatin S1	Terpene	40
BbasNHJ13051	Region 267.1	NRPS-like	1	36115	choline	NRP	100
BbasNHJ13051	Region 297.1	NRPS	1	31996	NA	NA	0
BbasNHJ13051	Region 300.1	NRPS-like	1	31903	NA	NA	0
BbasNHJ13051	Region 308.1	fungal-RiPP-like	1	30849	NA	NA	0
BbasNHJ13051	Region 324.1	T1PKS	1	27736	NA	NA	0
BbasNHJ13051	Region 343.1	NRPS	1	25020	bassianolide	NRP	40
BbasNHJ13051	Region 349.1	NRPS,indole	1	24660	clapurines	NRP	72
BbasNHJ13051	Region 351.1	NRPS	1	24467	beauveriolide B/beauveriolide C/beauveriolide D	NRP+Polyketide+Other	50
BbasNHJ13051	Region 380.1	fungal-RiPP-like	1	20299	NA	NA	0
BbasNHJ13051	Region 394.1	fungal-RiPP-like	1	18470	NA	NA	0
BbasNHJ13051	Region 395.1	isocyanide-nrp	1	18394	NA	NA	0
BbasNHJ13051	Region 396.1	NRPS	1	18310	NA	NA	0
BbasNHJ13051	Region 409.1	terpene	1	14274	NA	NA	0
BbasNHJ13051	Region 414.1	fungal-RiPP-like	1	16918	NA	NA	0
BbasNHJ13051	Region 415.1	T1PKS	1	16830	NA	NA	0
BbasNHJ13051	Region 439.1	T1PKS	1	15247	NA	NA	0
BbasNHJ13051	Region 463.1	T1PKS	1	13672	NA	NA	0
BbasNHJ13051	Region 512.1	T1PKS	1	10660	NA	NA	0
BbasNHJ13051	Region 518.1	T1PKS	1	10341	UNII-YC2Q1O94PT	Polyketide	100
BgryMY11210	Region 8.1	NRPS,T1PKS	100189	169890	beauveriolide B/beauveriolide C/beauveriolide D	NRP+Polyketide+Other	66
BgryMY11210	Region 9.1	terpene	194031	215587	squalestatin S1	Terpene	40
BgryMY11210	Region 10.1	NRPS-like	114859	158728	choline	NRP	100
BgryMY11210	Region 15.1	NRPS,T1PKS	64661	123661	NA	NA	0
BgryMY11210	Region 16.1	fungal-RiPP-like	71424	132492	NA	NA	0
BgryMY11210	Region 17.1	fungal-RiPP-like	120758	181329	NA	NA	0
BgryMY11210	Region 18.1	terpene	89509	111608	NA	NA	0
BgryMY11210	Region 21.1	fungal-RiPP-like	149495	182303	NA	NA	0
BgryMY11210	Region 34.1	T1PKS	90705	137733	NA	NA	0
BgryMY11210	Region 36.1	NRPS-like	1	25599	NA	NA	0
BgryMY11210	Region 41.1	NRPS	1	38114	NA	NA	0
BgryMY11210	Region 43.1	fungal-RiPP-like	1347	63850	NA	NA	0
BgryMY11210	Region 48.1	NRPS	35240	82537	NA	NA	0
BgryMY11210	Region 48.2	NRPS	103938	138356	bassianolide	NRP	20
BgryMY11210	Region 50.1	fungal-RiPP-like	32441	97664	NA	NA	0
BgryMY11210	Region 61.1	NRPS	69071	113999	NA	NA	0
BgryMY11210	Region 63.1	isocyanide	1	28267	NA	NA	0
BgryMY11210	Region 63.2	NRP-metallophore,NRPS	59843	122397	NA	NA	0
BgryMY11210	Region 67.1	fungal-RiPP-like	42581	103629	NA	NA	0
BgryMY11210	Region 68.1	NRPS	56124	101619	metachelin C/metachelin A/metachelin A-CE/metachelin B/dimerumic acid 11-mannoside/dimerumic acid	NRP	62
BgryMY11210	Region 69.1	fungal-RiPP-like	46208	108659	ustiloxin B	RiPP:Dikaritin	15
BgryMY11210	Region 76.1	NRPS	45739	91140	NA	NA	0
BgryMY11210	Region 82.1	T1PKS	1	46572	NA	NA	0
BgryMY11210	Region 87.1	NRPS	1	38853	NA	NA	0
BgryMY11210	Region 87.2	NRPS	50964	98094	NA	NA	0
BgryMY11210	Region 88.1	NRPS	33607	77263	NA	NA	0
BgryMY11210	Region 93.1	T1PKS	42667	89848	oosporein	Polyketide	85
BgryMY11210	Region 95.1	fungal-RiPP-like	9480	69986	NA	NA	0
BgryMY11210	Region 100.1	fungal-RiPP-like	59942	95774	NA	NA	0
BgryMY11210	Region 104.1	NRPS-like	26870	70252	NA	NA	0
BgryMY11210	Region 105.1	fungal-RiPP-like	62805	94567	NA	NA	0
BgryMY11210	Region 106.1	T1PKS	61991	94367	NA	NA	0
BgryMY11210	Region 121.1	NRPS-like	7198	50786	NA	NA	0
BgryMY11210	Region 136.1	NAPAA	4276	38307	ε-Poly-L-lysine	NRP	100
BgryMY11210	Region 143.1	NRPS-like,T1PKS	1	33306	swainsonine	NRP+Polyketide	50
BgryMY11210	Region 147.1	NRPS	42395	74791	NA	NA	0
BgryMY11210	Region 153.1	terpene	41556	63139	NA	NA	0
BgryMY11210	Region 156.1	NRPS	1670	52198	NA	NA	0
BgryMY11210	Region 159.1	fungal-RiPP-like	22639	68649	NA	NA	0
BgryMY11210	Region 171.1	fungal-RiPP-like	1	59195	NA	NA	0
BgryMY11210	Region 182.1	terpene	18122	40422	clavaric acid	Terpene	100
BgryMY11210	Region 191.1	T1PKS	3010	50673	NA	NA	0
BgryMY11210	Region 194.1	NRPS,T1PKS	1	51953	NA	NA	0
BgryMY11210	Region 217.1	fungal-RiPP-like	8537	46617	NA	NA	0
BgryMY11210	Region 218.1	fungal-RiPP-like	1	37451	NA	NA	0
BgryMY11210	Region 232.1	terpene	19350	40720	NA	NA	0
BgryMY11210	Region 259.1	T1PKS,NRPS	1	37261	desmethylbassianin	NRP+Polyketide:Iterative type I polyketide	80
BgryMY11210	Region 262.1	terpene	1	13560	culmorin/(+)-juniperol(longiborneol)/15-acetyldeoxynivalenol	Terpene	100
BgryMY11210	Region 292.1	NRPS	1	30491	NA	NA	0
BgryMY11210	Region 295.1	NRPS	1	30230	NA	NA	0
BgryMY11210	Region 363.1	T1PKS	1	21100	NA	NA	0
BgryMY11210	Region 430.1	fungal-RiPP-like	1	15002	NA	NA	0
BgryMY11210	Region 585.1	isocyanide-nrp	1	9183	NA	NA	0
BmimMY10362	Region 4.1	NRPS,T1PKS	1	33578	NA	NA	0
BmimMY10362	Region 15.1	fungal-RiPP-like	1	31791	NA	NA	0
BmimMY10362	Region 23.1	fungal-RiPP-like	892	61398	NA	NA	0
BmimMY10362	Region 32.1	NRPS	40282	86053	NA	NA	0
BmimMY10362	Region 60.1	NRPS-like,T1PKS	21242	71624	6-methylsalicyclic acid	Polyketide	100
BmimMY10362	Region 68.1	NRPS	37911	70332	NA	NA	0
BmimMY10362	Region 78.1	isocyanide	1	23160	NA	NA	0
BmimMY10362	Region 83.1	NRPS	23902	66478	NA	NA	0
BmimMY10362	Region 87.1	NRPS	21516	64788	metachelin C/metachelin A/metachelin A-CE/metachelin B/dimerumic acid 11-mannoside/dimerumic acid	NRP	75
BmimMY10362	Region 104.1	fungal-RiPP-like	1	59974	NA	NA	0
BmimMY10362	Region 106.1	fungal-RiPP-like	24112	59489	NA	NA	0
BmimMY10362	Region 107.1	T1PKS	6034	54138	NA	NA	0
BmimMY10362	Region 112.1	terpene	26817	48235	NA	NA	0
BmimMY10362	Region 114.1	NRPS	1	46081	NA	NA	0
BmimMY10362	Region 117.1	fungal-RiPP-like	2431	56859	NA	NA	0
BmimMY10362	Region 118.1	NRPS	1	42223	NA	NA	0
BmimMY10362	Region 119.1	T1PKS,NRPS	5364	56654	beauveriolide B/beauveriolide C/beauveriolide D	NRP+Polyketide+Other	66
BmimMY10362	Region 121.1	fungal-RiPP	1	35620	bassianolide	NRP	46
BmimMY10362	Region 132.1	NRPS-like	28539	53654	NA	NA	0
BmimMY10362	Region 135.1	fungal-RiPP-like	1	40506	ustiloxin B	RiPP:Dikaritin	15
BmimMY10362	Region 151.1	NAPAA	1	25783	ε-Poly-L-lysine	NRP	100
BmimMY10362	Region 160.1	T1PKS	3203	47911	aurofusarin	Polyketide	27
BmimMY10362	Region 176.1	fungal-RiPP-like	10902	45789	ustiloxin B	RiPP:Dikaritin	10
BmimMY10362	Region 185.1	T1PKS	2649	44847	NA	NA	0
BmimMY10362	Region 201.1	fungal-RiPP-like	1	43477	NA	NA	0
BmimMY10362	Region 209.1	terpene	1	14146	clavaric acid	Terpene	100
BmimMY10362	Region 237.1	T1PKS	4434	39062	NA	NA	0
BmimMY10362	Region 248.1	fungal-RiPP-like	1	37998	NA	NA	0
BmimMY10362	Region 262.1	T1PKS	1	37452	NA	NA	0
BmimMY10362	Region 275.1	T1PKS,NRPS	1	36222	fumosorinone	NRP+Polyketide	83
BmimMY10362	Region 320.1	terpene	1397	22965	squalestatin S1	Terpene	40
BmimMY10362	Region 334.1	NRPS	1	31366	NA	NA	0
BmimMY10362	Region 357.1	NRPS-like	1	29787	choline	NRP	100
BmimMY10362	Region 360.1	fungal-RiPP-like	1	29479	NA	NA	0
BmimMY10362	Region 367.1	terpene	1342	24065	NA	NA	0
BmimMY10362	Region 391.1	T1PKS	1	27773	NA	NA	0
BmimMY10362	Region 404.1	NRPS	1	27111	NA	NA	0
BmimMY10362	Region 487.1	isocyanide-nrp	1	21798	NA	NA	0
BmimMY10362	Region 491.1	fungal-RiPP-like	1	21661	NA	NA	0
BmimMY10362	Region 498.1	T1PKS	1	21209	NA	NA	0
BmimMY10362	Region 554.1	fungal-RiPP-like	1	18702	NA	NA	0
BmimMY10362	Region 597.1	terpene	2044	17045	NA	NA	0
BmimMY10362	Region 614.1	NRPS-like	1	16484	NA	NA	0
BmimMY10362	Region 623.1	NRPS	1	16222	NA	NA	0
BmimMY10362	Region 632.1	T1PKS	1	16009	NA	NA	0
BmimMY10362	Region 633.1	T1PKS	1	15955	NA	NA	0
BmimMY10362	Region 664.1	NRPS	1	15045	NA	NA	0
BmimMY10362	Region 665.1	T1PKS	1	15008	NA	NA	0
BmimMY10362	Region 686.1	NRPS	1	14520	NA	NA	0
BmimMY10362	Region 713.1	fungal-RiPP-like	1	13774	NA	NA	0
BmimMY10362	Region 766.1	T1PKS	1	12308	YWA1	Polyketide	100
BmimMY10362	Region 804.1	T1PKS	1	11508	oosporein	Polyketide	14
BmimMY10362	Region 836.1	fungal-RiPP-like	1	11074	NA	NA	0
BmimMY10362	Region 857.1	T1PKS	1	10731	NA	NA	0
BmimMY10362	Region 970.1	fungal-RiPP-like	1	8493	NA	NA	0
BnamMY3957	Region 1.1	terpene	103531	125831	clavaric acid	Terpene	100
BnamMY3957	Region 3.1	fungal-RiPP-like	95992	162183	NA	NA	0
BnamMY3957	Region 4.1	fungal-RiPP-like	182869	243946	NA	NA	0
BnamMY3957	Region 6.1	NRPS-like	304822	351892	NA	NA	0
BnamMY3957	Region 9.1	NRPS,T1PKS	173213	240180	NA	NA	0
BnamMY3957	Region 12.1	terpene	97658	120356	NA	NA	0
BnamMY3957	Region 13.1	fungal-RiPP-like	236642	291238	NA	NA	0
BnamMY3957	Region 14.1	fungal-RiPP-like	82826	146935	NA	NA	0
BnamMY3957	Region 16.1	fungal-RiPP-like	1	44513	NA	NA	0
BnamMY3957	Region 19.1	isocyanide	63835	105960	NA	NA	0
BnamMY3957	Region 19.2	NRP-metallophore,NRPS	137942	197834	NA	NA	0
BnamMY3957	Region 24.1	terpene	51595	72197	NA	NA	0
BnamMY3957	Region 27.1	NRPS	1	28518	NA	NA	0
BnamMY3957	Region 28.1	NRPS	116183	161705	metachelin C/metachelin A/metachelin A-CE/metachelin B/dimerumic acid 11-mannoside/dimerumic acid	NRP	62
BnamMY3957	Region 29.1	terpene	1	11987	NA	NA	0
BnamMY3957	Region 32.1	fungal-RiPP-like	1	31787	NA	NA	0
BnamMY3957	Region 37.1	fungal-RiPP-like	1	58831	NA	NA	0
BnamMY3957	Region 39.1	NRPS	7110	56694	beauvericin	NRP	90
BnamMY3957	Region 47.1	terpene	1	15155	squalestatin S1	Terpene	40
BnamMY3957	Region 52.1	NRPS	23414	77012	NA	NA	0
BnamMY3957	Region 55.1	T1PKS	11563	58786	NA	NA	0
BnamMY3957	Region 57.1	NRPS-like	1928	45352	NA	NA	0
BnamMY3957	Region 60.1	NRPS	107894	153530	NA	NA	0
BnamMY3957	Region 67.1	T1PKS	20238	67043	neosartorin	Polyketide	10
BnamMY3957	Region 69.1	NRPS-like	107192	132467	choline	NRP	100
BnamMY3957	Region 74.1	T1PKS,NRPS	1	47348	fumosorinone	NRP+Polyketide	83
BnamMY3957	Region 78.1	NRPS	1	47882	bassianolide	NRP	60
BnamMY3957	Region 81.1	NRPS	59546	108817	NA	NA	0
BnamMY3957	Region 82.1	NRPS,terpene	24380	67577	nivalenol/deoxynivalenol/3-acetyldeoxynivalenol/15-acetyldeoxynivalenol/neosolaniol/calonectrin/apotrichodiol/isotrichotriol/15-decalonectrin/T-2 toxin/3-acetyl T-2 toxin/trichodiene	Terpene	20
BnamMY3957	Region 84.1	NAPAA	17655	51686	ε-Poly-L-lysine	NRP	100
BnamMY3957	Region 84.2	NRPS	84671	113762	NA	NA	0
BnamMY3957	Region 94.1	fungal-RiPP-like	29196	90175	ustiloxin B	RiPP:Dikaritin	10
BnamMY3957	Region 97.1	NRPS	3826	47590	NA	NA	0
BnamMY3957	Region 99.1	T1PKS	48566	96828	NA	NA	0
BnamMY3957	Region 101.1	fungal-RiPP-like	44358	95908	NA	NA	0
BnamMY3957	Region 103.1	T1PKS	1	46522	NA	NA	0
BnamMY3957	Region 121.1	T1PKS	40017	85774	oosporein	Polyketide	92
BnamMY3957	Region 126.1	NRPS	48542	84383	NA	NA	0
BnamMY3957	Region 129.1	fungal-RiPP-like	1	52691	NA	NA	0
BnamMY3957	Region 130.1	T1PKS	1	31694	NA	NA	0
BnamMY3957	Region 143.1	T1PKS	23194	70914	NA	NA	0
BnamMY3957	Region 145.1	fungal-RiPP-like	386	61421	NA	NA	0
BnamMY3957	Region 152.1	T1PKS,NRPS	17903	72159	NA	NA	0
BnamMY3957	Region 176.1	isocyanide-nrp	1513	56404	NA	NA	0
BnamMY3957	Region 184.1	fungal-RiPP-like	6861	60531	NA	NA	0
BnamMY3957	Region 201.1	fungal-RiPP-like	15366	51820	NA	NA	0
BnamMY3957	Region 208.1	NRPS,T1PKS	1	47446	beauveriolide B/beauveriolide C/beauveriolide D	NRP+Polyketide+Other	100
BnamMY3957	Region 216.1	fungal-RiPP-like	14268	45423	NA	NA	0
BnamMY3957	Region 227.1	NRPS	1	30028	NA	NA	0
BnamMY3957	Region 288.1	NRPS	1	19812	NA	NA	0
BnamMY3957	Region 293.1	fungal-RiPP-like	1	18460	NA	NA	0
BnamMY3957	Region 299.1	NRPS	1	17883	NA	NA	0
BnamMY3957	Region 326.1	terpene	1	13039	NA	NA	0
BnamMY8738	Region 1.1	NRPS,T1PKS	87645	154613	NA	NA	0
BnamMY8738	Region 1.2	terpene	491705	507149	squalestatin S1	Terpene	40
BnamMY8738	Region 2.1	NRPS	1	28984	NA	NA	0
BnamMY8738	Region 2.2	NAPAA	61824	95855	ε-Poly-L-lysine	NRP	100
BnamMY8738	Region 2.3	fungal-RiPP-like	129248	190227	NA	NA	0
BnamMY8738	Region 3.1	terpene	445326	467626	clavaric acid	Terpene	100
BnamMY8738	Region 5.1	T1PKS,NRPS	43253	112746	beauveriolide B/beauveriolide C/beauveriolide D	NRP+Polyketide+Other	100
BnamMY8738	Region 9.1	NRPS	92186	145784	NA	NA	0
BnamMY8738	Region 10.1	isocyanide	163983	206108	NA	NA	0
BnamMY8738	Region 10.2	NRP-metallophore,NRPS	238087	297979	NA	NA	0
BnamMY8738	Region 13.1	fungal-RiPP-like	1	54024	NA	NA	0
BnamMY8738	Region 13.2	NRPS-like	227356	269631	NA	NA	0
BnamMY8738	Region 14.1	fungal-RiPP-like	234660	297276	NA	NA	0
BnamMY8738	Region 16.1	fungal-RiPP-like	14345	90036	NA	NA	0
BnamMY8738	Region 19.1	fungal-RiPP-like	1	42923	NA	NA	0
BnamMY8738	Region 22.1	terpene	202131	220267	NA	NA	0
BnamMY8738	Region 24.1	fungal-RiPP-like	1	54295	NA	NA	0
BnamMY8738	Region 26.1	NRPS	116154	161676	metachelin C/metachelin A/metachelin A-CE/metachelin B/dimerumic acid 11-mannoside/dimerumic acid	NRP	62
BnamMY8738	Region 31.1	NRPS-like	1	35603	NA	NA	0
BnamMY8738	Region 32.1	terpene	69178	91889	NA	NA	0
BnamMY8738	Region 45.1	NRPS	146996	175515	NA	NA	0
BnamMY8738	Region 47.1	T1PKS	39922	87161	oosporein	Polyketide	92
BnamMY8738	Region 51.1	T1PKS	11572	58795	NA	NA	0
BnamMY8738	Region 55.1	NRPS-like	3019	46443	NA	NA	0
BnamMY8738	Region 56.1	NRPS,fungal-RiPP-like	15040	104277	NA	NA	0
BnamMY8738	Region 67.1	T1PKS	1	46521	NA	NA	0
BnamMY8738	Region 70.1	T1PKS	20863	67668	neosartorin	Polyketide	10
BnamMY8738	Region 72.1	fungal-RiPP-like	1	40492	NA	NA	0
BnamMY8738	Region 74.1	NRPS-like	1	28560	choline	NRP	100
BnamMY8738	Region 79.1	fungal-RiPP-like	4018	64693	NA	NA	0
BnamMY8738	Region 83.1	NRPS,terpene	65411	108171	nivalenol/deoxynivalenol/3-acetyldeoxynivalenol/15-acetyldeoxynivalenol/neosolaniol/calonectrin/apotrichodiol/isotrichotriol/15-decalonectrin/T-2 toxin/3-acetyl T-2 toxin/trichodiene	Terpene	20
BnamMY8738	Region 86.1	NRPS,T1PKS	1	47929	fumosorinone	NRP+Polyketide	83
BnamMY8738	Region 88.1	fungal-RiPP-like	61470	122452	NA	NA	0
BnamMY8738	Region 90.1	NRPS	51833	95498	NA	NA	0
BnamMY8738	Region 108.1	NRPS	3811	47575	NA	NA	0
BnamMY8738	Region 109.1	T1PKS	1927	50243	NA	NA	0
BnamMY8738	Region 120.1	fungal-RiPP-like	24507	85509	NA	NA	0
BnamMY8738	Region 127.1	NRPS	37663	85556	bassianolide	NRP	86
BnamMY8738	Region 133.1	fungal-RiPP-like	27767	81487	NA	NA	0
BnamMY8738	Region 142.1	T1PKS	5134	52854	NA	NA	0
BnamMY8738	Region 151.1	NRPS,T1PKS	1	54288	NA	NA	0
BnamMY8738	Region 156.1	NRPS	13764	63348	beauvericin	NRP	90
BnamMY8738	Region 164.1	NRPS	11032	56743	NA	NA	0
BnamMY8738	Region 165.1	NRPS	21413	68845	NA	NA	0
BnamMY8738	Region 167.1	isocyanide-nrp	1	31459	NA	NA	0
BnamMY8738	Region 188.1	T1PKS	1	32695	NA	NA	0
BnamMY8738	Region 196.1	fungal-RiPP-like	12884	55099	NA	NA	0
BnamMY8738	Region 198.1	NRPS	230	46121	NA	NA	0
BnamMY8738	Region 242.1	NRPS	1	36494	NA	NA	0
BnamMY8738	Region 263.1	NRPS	1	29370	NA	NA	0
BnamMY8738	Region 272.1	T1PKS	1	26253	4-epi-15-epi-brefeldin A	Polyketide:Iterative type I polyketide	20
BnamMY8738	Region 296.1	terpene	1	19920	ochratoxin A	NRP+Polyketide	100
BnamMY8738	Region 298.1	fungal-RiPP-like	1	18828	NA	NA	0
BnamMY8738	Region 393.1	fungal-RiPP-like	1	6904	NA	NA	0
BneoMY3181	Region 4.1	NRPS	382043	409607	metachelin C/metachelin A/metachelin A-CE/metachelin B/dimerumic acid 11-mannoside/dimerumic acid	NRP	25
BneoMY3181	Region 5.1	NRPS,T1PKS	1	49768	beauveriolide B/beauveriolide C/beauveriolide D	NRP+Polyketide+Other	66
BneoMY3181	Region 6.1	NRPS-like	187228	230817	NA	NA	0
BneoMY3181	Region 10.1	T1PKS	86181	133718	NA	NA	0
BneoMY3181	Region 11.1	terpene	139576	160859	culmorin/(+)-juniperol(longiborneol)/15-acetyldeoxynivalenol	Terpene	100
BneoMY3181	Region 12.1	terpene	148464	170764	clavaric acid	Terpene	100
BneoMY3181	Region 21.1	NRPS	38164	89236	NA	NA	0
BneoMY3181	Region 29.1	T1PKS,T3PKS	177117	208338	NA	NA	0
BneoMY3181	Region 30.1	T1PKS,NRPS	7133	66539	NA	NA	0
BneoMY3181	Region 33.1	T1PKS	99847	147085	oosporein	Polyketide	92
BneoMY3181	Region 35.1	terpene	98526	121243	NA	NA	0
BneoMY3181	Region 36.1	NRPS,T1PKS	119398	186476	NA	NA	0
BneoMY3181	Region 38.1	fungal-RiPP-like	1	32527	NA	NA	0
BneoMY3181	Region 39.1	fungal-RiPP-like	148650	185758	NA	NA	0
BneoMY3181	Region 40.1	NRP-metallophore,NRPS	1	46970	NA	NA	0
BneoMY3181	Region 40.2	isocyanide	78631	120756	NA	NA	0
BneoMY3181	Region 45.1	NRPS	118105	167689	beauvericin	NRP	90
BneoMY3181	Region 46.1	fungal-RiPP-like	28937	89591	NA	NA	0
BneoMY3181	Region 51.1	NRPS,fungal-RiPP-like	10600	103257	NA	NA	0
BneoMY3181	Region 51.2	terpene	136246	155786	NA	NA	0
BneoMY3181	Region 54.1	T1PKS	116779	149966	NA	NA	0
BneoMY3181	Region 58.1	NAPAA	51719	85750	ε-Poly-L-lysine	NRP	100
BneoMY3181	Region 58.2	NRPS	118648	147756	NA	NA	0
BneoMY3181	Region 61.1	NRPS	117039	143689	NA	NA	0
BneoMY3181	Region 68.1	NRPS	32100	76356	NA	NA	0
BneoMY3181	Region 68.2	fungal-RiPP-like	77948	135076	NA	NA	0
BneoMY3181	Region 73.1	fungal-RiPP-like	11075	72173	NA	NA	0
BneoMY3181	Region 93.1	fungal-RiPP-like	59788	101408	ustiloxin B	RiPP:Dikaritin	10
BneoMY3181	Region 105.1	T1PKS	36896	83688	neosartorin	Polyketide	10
BneoMY3181	Region 107.1	fungal-RiPP-like	51204	92868	NA	NA	0
BneoMY3181	Region 108.1	NRPS	2702	46466	NA	NA	0
BneoMY3181	Region 115.1	T1PKS	4422	52118	NA	NA	0
BneoMY3181	Region 120.1	terpene	1	12131	NA	NA	0
BneoMY3181	Region 124.1	fungal-RiPP-like	21561	82562	NA	NA	0
BneoMY3181	Region 134.1	fungal-RiPP-like	28818	76379	NA	NA	0
BneoMY3181	Region 139.1	fungal-RiPP-like	42146	73631	NA	NA	0
BneoMY3181	Region 162.1	NRPS,terpene	27524	61174	nivalenol/vomitoxin/3-acetyldeoxynivalenol/15-acetyldeoxynivalenol/neosolaniol/calonectrin/apotrichodiol/isotrichotriol/15-deacetylcalonectrin/T-2 toxin/3-acetyl T-2 toxin/trichodiene	Terpene	13
BneoMY3181	Region 165.1	NRPS	12550	59913	NA	NA	0
BneoMY3181	Region 178.1	NRPS	1	34374	bassianolide	NRP	40
BneoMY3181	Region 185.1	fungal-RiPP-like	20223	54478	NA	NA	0
BneoMY3181	Region 186.1	NRPS-like	26489	54329	choline	NRP	100
BneoMY3181	Region 197.1	isocyanide-nrp	1	49919	NA	NA	0
BneoMY3181	Region 228.1	NRPS,T1PKS	1	39455	fumosorinone	NRP+Polyketide	83
BneoMY3181	Region 234.1	NRPS	8534	37847	NA	NA	0
BneoMY3181	Region 243.1	NRPS-like	1	34188	NA	NA	0
BneoMY3181	Region 267.1	fungal-RiPP-like	1	28263	NA	NA	0
BneoMY3181	Region 277.1	fungal-RiPP-like	1	23668	NA	NA	0
BneoMY3181	Region 303.1	NRPS	1	20112	NA	NA	0
BneoMY3181	Region 308.1	fungal-RiPP-like	1	19732	NA	NA	0
BneoMY3181	Region 315.1	NRPS	1	18703	NA	NA	0
BneoMY3181	Region 330.1	T1PKS	1	16912	NA	NA	0
BneoMY3181	Region 343.1	terpene	1	14956	squalestatin S1	Terpene	40
BneoMY3181	Region 346.1	terpene	1	14596	NA	NA	0
BneoMY3181	Region 359.1	T1PKS	1	13216	NA	NA	0
BneoMY3181	Region 362.1	fungal-RiPP-like	1	12965	NA	NA	0
BneoMY3181	Region 623.1	fungal-RiPP-like	1	2719	NA	NA	0
BneoMY5147	Region 2.1	NRPS	487	47635	NA	NA	0
BneoMY5147	Region 2.2	NAPAA	80169	114200	ε-Poly-L-lysine	NRP	100
BneoMY5147	Region 2.3	fungal-RiPP-like	146001	206955	ustiloxin B	RiPP:Dikaritin	10
BneoMY5147	Region 7.1	NRPS-like	196967	223238	NA	NA	0
BneoMY5147	Region 8.1	fungal-RiPP-like	21132	96523	NA	NA	0
BneoMY5147	Region 10.1	fungal-RiPP-like	149236	189817	NA	NA	0
BneoMY5147	Region 12.1	T1PKS	1	33169	NA	NA	0
BneoMY5147	Region 25.1	fungal-RiPP-like	103811	137019	NA	NA	0
BneoMY5147	Region 38.1	T1PKS	70574	118269	NA	NA	0
BneoMY5147	Region 42.1	T1PKS,NRPS	56855	120484	beauveriolide B/beauveriolide C/beauveriolide D	NRP+Polyketide+Other	83
BneoMY5147	Region 43.1	T1PKS	52906	99699	neosartorin	Polyketide	10
BneoMY5147	Region 45.1	NRPS	1	37102	NA	NA	0
BneoMY5147	Region 50.1	T1PKS	2318	49855	NA	NA	0
BneoMY5147	Region 51.1	terpene	53058	75358	clavaric acid	Terpene	100
BneoMY5147	Region 55.1	fungal-RiPP-like	7545	68643	NA	NA	0
BneoMY5147	Region 56.1	fungal-RiPP-like	1	36322	NA	NA	0
BneoMY5147	Region 57.1	NRPS,T1PKS	9919	76999	NA	NA	0
BneoMY5147	Region 65.1	NRP-metallophore,NRPS	1	57561	NA	NA	0
BneoMY5147	Region 66.1	NRPS	31858	76114	NA	NA	0
BneoMY5147	Region 67.1	T1PKS	1	25929	NA	NA	0
BneoMY5147	Region 67.2	NRPS	54196	100744	NA	NA	0
BneoMY5147	Region 82.1	terpene	28523	51251	NA	NA	0
BneoMY5147	Region 86.1	isocyanide	1	25111	NA	NA	0
BneoMY5147	Region 87.1	NRPS	29143	80187	NA	NA	0
BneoMY5147	Region 98.1	terpene	1	19163	NA	NA	0
BneoMY5147	Region 107.1	fungal-RiPP-like	2988	64007	NA	NA	0
BneoMY5147	Region 124.1	NRPS,T1PKS	32543	71887	NA	NA	0
BneoMY5147	Region 126.1	fungal-RiPP-like	1	31474	NA	NA	0
BneoMY5147	Region 130.1	NRPS	14031	63615	beauvericin	NRP	90
BneoMY5147	Region 132.1	fungal-RiPP-like	1	31601	NA	NA	0
BneoMY5147	Region 154.1	T1PKS	16578	62445	oosporein	Polyketide	92
BneoMY5147	Region 170.1	NRPS	22365	58997	NA	NA	0
BneoMY5147	Region 179.1	terpene	40704	57492	trichodiene-11-one	Terpene	18
BneoMY5147	Region 200.1	fungal-RiPP-like	16202	53567	NA	NA	0
BneoMY5147	Region 240.1	NRPS	4172	45784	NA	NA	0
BneoMY5147	Region 280.1	NRPS,T1PKS	1	38800	fumosorinone	NRP+Polyketide	83
BneoMY5147	Region 299.1	fungal-RiPP-like	3041	35481	NA	NA	0
BneoMY5147	Region 306.1	NRPS	1	29422	NA	NA	0
BneoMY5147	Region 354.1	NRPS-like	1	28513	NA	NA	0
BneoMY5147	Region 374.1	isocyanide-nrp	1	26409	NA	NA	0
BneoMY5147	Region 405.1	NRPS	1	23236	bassianolide	NRP	33
BneoMY5147	Region 412.1	fungal-RiPP-like	1	22470	NA	NA	0
BneoMY5147	Region 450.1	NRPS	1	18264	NA	NA	0
BneoMY5147	Region 455.1	NRPS	1	17707	metachelin C/metachelin A/metachelin A-CE/metachelin B/dimerumic acid 11-mannoside/dimerumic acid	NRP	50
BneoMY5147	Region 504.1	terpene	1	14712	squalestatin S1	Terpene	40
BneoMY5147	Region 527.1	T1PKS	1	12931	NA	NA	0
BneoMY5147	Region 570.1	fungal-RiPP-like	1	11155	NA	NA	0
BneoMY5147	Region 586.1	fungal-RiPP-like	1	10133	NA	NA	0
BneoMY5147	Region 617.1	NRPS-like	1	8647	choline	NRP	100
BneoMY5147	Region 661.1	T1PKS,T3PKS	1	7300	NA	NA	0
BneoMY5147	Region 769.1	NRPS	1	4224	NA	NA	0
BneoMY5147	Region 804.1	fungal-RiPP-like	1	3573	NA	NA	0
BneoMY5147	Region 807.1	terpene	1	3345	NA	NA	0
BneoNHJ6243	Region 6.1	NRPS-like	201892	245481	NA	NA	0
BneoNHJ6243	Region 8.1	NRPS	212876	263950	NA	NA	0
BneoNHJ6243	Region 16.1	NRPS,T1PKS	117143	184209	NA	NA	0
BneoNHJ6243	Region 17.1	fungal-RiPP-like	148617	224027	NA	NA	0
BneoNHJ6243	Region 19.1	T1PKS	263300	310086	neosartorin	Polyketide	10
BneoNHJ6243	Region 20.1	T3PKS,T1PKS	94566	144857	NA	NA	0
BneoNHJ6243	Region 21.1	NRPS	291868	321164	NA	NA	0
BneoNHJ6243	Region 25.1	T1PKS	256943	304638	NA	NA	0
BneoNHJ6243	Region 27.1	NRPS	27827	74960	NA	NA	0
BneoNHJ6243	Region 27.2	NAPAA	107539	141570	ε-Poly-L-lysine	NRP	100
BneoNHJ6243	Region 27.3	fungal-RiPP-like	173619	234573	ustiloxin B	RiPP:Dikaritin	10
BneoNHJ6243	Region 28.1	T1PKS	151403	198940	NA	NA	0
BneoNHJ6243	Region 30.1	T1PKS	1	34895	NA	NA	0
BneoNHJ6243	Region 30.2	T1PKS,NRPS	157972	217344	NA	NA	0
BneoNHJ6243	Region 31.1	NRPS	242738	277082	metachelin C/metachelin A/metachelin A-CE/metachelin B/dimerumic acid 11-mannoside/dimerumic acid	NRP	50
BneoNHJ6243	Region 35.1	fungal-RiPP-like	1	54170	NA	NA	0
BneoNHJ6243	Region 39.1	fungal-RiPP-like	18751	79770	NA	NA	0
BneoNHJ6243	Region 39.2	fungal-RiPP-like	185930	239722	NA	NA	0
BneoNHJ6243	Region 40.1	T1PKS	1	31992	NA	NA	0
BneoNHJ6243	Region 40.2	NRPS	61353	104916	NA	NA	0
BneoNHJ6243	Region 42.1	NRPS-like	112216	156085	choline	NRP	100
BneoNHJ6243	Region 44.1	NRP-metallophore,NRPS	124228	184142	NA	NA	0
BneoNHJ6243	Region 48.1	NRPS	1	37470	NA	NA	0
BneoNHJ6243	Region 49.1	NRPS	37959	87542	bassianolide	NRP	86
BneoNHJ6243	Region 51.1	terpene	64077	86377	clavaric acid	Terpene	100
BneoNHJ6243	Region 54.1	fungal-RiPP-like	129437	182764	NA	NA	0
BneoNHJ6243	Region 55.1	fungal-RiPP-like	143634	180044	NA	NA	0
BneoNHJ6243	Region 56.1	T1PKS	1	45758	oosporein	Polyketide	92
BneoNHJ6243	Region 56.2	T1PKS,NRPS	119496	178550	beauveriolide B/beauveriolide C/beauveriolide D	NRP+Polyketide+Other	100
BneoNHJ6243	Region 57.1	NRPS	6766	56347	beauvericin	NRP	90
BneoNHJ6243	Region 59.1	fungal-RiPP-like	1	33313	NA	NA	0
BneoNHJ6243	Region 66.1	terpene	92624	113907	culmorin/(+)-juniperol(longiborneol)/15-acetyldeoxynivalenol	Terpene	100
BneoNHJ6243	Region 67.1	NRPS	78643	122899	NA	NA	0
BneoNHJ6243	Region 72.1	T1PKS,NRPS	102359	150268	fumosorinone	NRP+Polyketide	83
BneoNHJ6243	Region 75.1	NRPS	116411	145964	NA	NA	0
BneoNHJ6243	Region 83.1	fungal-RiPP-like	10956	72054	NA	NA	0
BneoNHJ6243	Region 99.1	fungal-RiPP-like	7256	68237	NA	NA	0
BneoNHJ6243	Region 100.1	NRPS	5334	58920	NA	NA	0
BneoNHJ6243	Region 102.1	NRPS,terpene	35945	78935	nivalenol/deoxynivalenol/3-acetyldeoxynivalenol/15-acetyldeoxynivalenol/neosolaniol/calonectrin/apotrichodiol/isotrichotriol/15-decalonectrin/T-2 toxin/3-acetyl T-2 toxin/trichodiene	Terpene	20
BneoNHJ6243	Region 106.1	NRPS	41879	91186	NA	NA	0
BneoNHJ6243	Region 108.1	fungal-RiPP-like	1	42771	NA	NA	0
BneoNHJ6243	Region 108.2	terpene	75830	95184	NA	NA	0
BneoNHJ6243	Region 118.1	terpene	73518	85430	NA	NA	0
BneoNHJ6243	Region 119.1	fungal-RiPP-like	37783	84267	NA	NA	0
BneoNHJ6243	Region 125.1	isocyanide	40197	81163	NA	NA	0
BneoNHJ6243	Region 133.1	terpene	38847	61553	NA	NA	0
BneoNHJ6243	Region 144.1	isocyanide-nrp	1	53347	NA	NA	0
BneoNHJ6243	Region 147.1	NRPS-like	1	35407	NA	NA	0
BneoNHJ6243	Region 150.1	fungal-RiPP-like	1	37319	NA	NA	0
BneoNHJ6243	Region 178.1	fungal-RiPP-like	1	32029	NA	NA	0
BneoNHJ6243	Region 182.1	terpene	1	15292	squalestatin S1	Terpene	40
BneoNHJ6243	Region 185.1	NRPS	1	30345	NA	NA	0
BneoNHJ6243	Region 266.1	T1PKS	1	13385	NA	NA	0
BneoNHJ6243	Region 282.1	terpene	1	12024	NA	NA	0
BneoNHJ6243	Region 294.1	fungal-RiPP-like	1	10386	NA	NA	0
BneoNHJ6243	Region 449.1	fungal-RiPP-like	1	3585	NA	NA	0
BthaMY3296	Region 1.1	T1PKS	435593	482359	3-methoxy-1,2-dehydropenicillide/pestalotiollide B/pestalotiollide C/1,2-dehydropenicillide/3-methoxy-1,2-dehydropenicillide/1,2-epoxy-3,4-didehydropenicillide	Polyketide	10
BthaMY3296	Region 1.2	terpene	709779	732079	clavaric acid	Terpene	100
BthaMY3296	Region 1.3	fungal-RiPP-like	809261	870280	NA	NA	0
BthaMY3296	Region 2.1	NRPS-like	71923	115789	choline	NRP	100
BthaMY3296	Region 4.1	NRPS	432859	476517	NA	NA	0
BthaMY3296	Region 5.1	T1PKS	434661	481844	oosporein	Polyketide	92
BthaMY3296	Region 6.1	fungal-RiPP	343591	382729	bassianolide	NRP	20
BthaMY3296	Region 7.1	NRPS	240353	286253	NA	NA	0
BthaMY3296	Region 11.1	NRPS	108614	152378	NA	NA	0
BthaMY3296	Region 11.2	T1PKS	205366	256586	NA	NA	0
BthaMY3296	Region 16.1	fungal-RiPP-like	7539	68606	NA	NA	0
BthaMY3296	Region 20.1	fungal-RiPP-like	59935	120918	NA	NA	0
BthaMY3296	Region 24.1	T1PKS	43267	90349	NA	NA	0
BthaMY3296	Region 25.1	fungal-RiPP-like	196081	271159	NA	NA	0
BthaMY3296	Region 27.1	T1PKS	81102	128754	NA	NA	0
BthaMY3296	Region 28.1	NRPS,T1PKS	1	60675	beauveriolide B/beauveriolide C/beauveriolide D	NRP+Polyketide+Other	66
BthaMY3296	Region 29.1	NRPS-like	199618	243207	NA	NA	0
BthaMY3296	Region 30.1	T1PKS	69449	117010	NA	NA	0
BthaMY3296	Region 33.1	indole	227071	247930	NA	NA	0
BthaMY3296	Region 35.1	isocyanide	5936	48058	NA	NA	0
BthaMY3296	Region 35.2	NRP-metallophore,NRPS	80819	140909	NA	NA	0
BthaMY3296	Region 35.3	fungal-RiPP-like	211832	249239	NA	NA	0
BthaMY3296	Region 38.1	NRPS,indole	1	31737	clapurines	NRP	100
BthaMY3296	Region 38.2	isocyanide-nrp	212126	243693	NA	NA	0
BthaMY3296	Region 40.1	NRPS-like	193627	234420	NA	NA	0
BthaMY3296	Region 42.1	fungal-RiPP-like	90781	151810	NA	NA	0
BthaMY3296	Region 45.1	NRPS,T1PKS	53347	120116	NA	NA	0
BthaMY3296	Region 51.1	T1PKS,NRPS	30563	83398	fumosorinone	NRP+Polyketide	83
BthaMY3296	Region 51.2	fungal-RiPP-like	95010	156036	NA	NA	0
BthaMY3296	Region 63.1	terpene	75217	96773	squalestatin S1	Terpene	40
BthaMY3296	Region 69.1	terpene	145998	168658	NA	NA	0
BthaMY3296	Region 70.1	terpene	81786	103064	culmorin/(+)-juniperol(longiborneol)/15-acetyldeoxynivalenol	Terpene	100
BthaMY3296	Region 73.1	fungal-RiPP-like	87365	148040	NA	NA	0
BthaMY3296	Region 74.1	NRPS	115538	161231	NA	NA	0
BthaMY3296	Region 76.1	NRPS	29070	76200	NA	NA	0
BthaMY3296	Region 76.2	NAPAA	117070	151101	ε-Poly-L-lysine	NRP	100
BthaMY3296	Region 77.1	fungal-RiPP-like	1	58799	NA	NA	0
BthaMY3296	Region 90.1	fungal-RiPP-like	103937	140968	NA	NA	0
BthaMY3296	Region 92.1	T1PKS	8080	55405	NA	NA	0
BthaMY3296	Region 95.1	T1PKS	54270	101556	viriditoxin	Polyketide	33
BthaMY3296	Region 101.1	NRPS	53533	97789	NA	NA	0
BthaMY3296	Region 103.1	NRPS,terpene,T1PKS	56453	115641	NA	NA	0
BthaMY3296	Region 107.1	fungal-RiPP-like	1	45419	NA	NA	0
BthaMY3296	Region 110.1	fungal-RiPP-like	9019	71651	NA	NA	0
BthaMY3296	Region 115.1	terpene	26929	48515	NA	NA	0
BthaMY3296	Region 116.1	T1PKS	46595	94169	NA	NA	0
BthaMY3296	Region 119.1	terpene	90587	111987	NA	NA	0
BthaMY3296	Region 130.1	fungal-RiPP-like	41796	102099	NA	NA	0
BthaMY3296	Region 134.1	NRPS	34628	78972	NA	NA	0
BthaMY3296	Region 145.1	fungal-RiPP-like	14017	76562	ustiloxin B	RiPP:Dikaritin	10
BthaMY3296	Region 174.1	fungal-RiPP-like	39873	71497	NA	NA	0
BthaMY3296	Region 205.1	T1PKS	1	29428	NA	NA	0
BthaMY3296	Region 213.1	fungal-RiPP-like	1	33413	NA	NA	0
BthaMY3296	Region 246.1	NRPS	1	28991	metachelin C/metachelin A/metachelin A-CE/metachelin B/dimerumic acid 11-mannoside/dimerumic acid	NRP	62
BthaMY4824	Region 2.1	NRP-metallophore,NRPS	48161	108193	NA	NA	0
BthaMY4824	Region 2.2	isocyanide	141023	183145	NA	NA	0
BthaMY4824	Region 2.3	NRPS-like	405989	449400	NA	NA	0
BthaMY4824	Region 7.1	fungal-RiPP-like	184037	245105	NA	NA	0
BthaMY4824	Region 9.1	NRPS-like	219055	262644	NA	NA	0
BthaMY4824	Region 10.1	T1PKS	224781	272354	NA	NA	0
BthaMY4824	Region 10.2	terpene	307319	328317	NA	NA	0
BthaMY4824	Region 12.1	NRPS	327090	370748	NA	NA	0
BthaMY4824	Region 15.1	terpene	229997	251553	squalestatin S1	Terpene	40
BthaMY4824	Region 18.1	T1PKS	134850	181908	NA	NA	0
BthaMY4824	Region 19.1	T1PKS	138193	185769	NA	NA	0
BthaMY4824	Region 21.1	terpene	92518	114818	clavaric acid	Terpene	100
BthaMY4824	Region 21.2	fungal-RiPP-like	192469	253488	NA	NA	0
BthaMY4824	Region 22.1	NRPS,T1PKS	139121	205973	NA	NA	0
BthaMY4824	Region 24.1	NRPS	109818	155358	metachelin C/metachelin A/metachelin A-CE/metachelin B/dimerumic acid 11-mannoside/dimerumic acid	NRP	75
BthaMY4824	Region 26.1	T1PKS	60950	109151	NA	NA	0
BthaMY4824	Region 27.1	T1PKS	121190	167956	neosartorin	Polyketide	10
BthaMY4824	Region 33.1	fungal-RiPP-like	174360	226674	NA	NA	0
BthaMY4824	Region 35.1	fungal-RiPP-like	71633	132616	NA	NA	0
BthaMY4824	Region 37.1	NAPAA	1	19735	ε-Poly-L-lysine	NRP	100
BthaMY4824	Region 37.2	NRPS	52694	99824	NA	NA	0
BthaMY4824	Region 40.1	NRPS-like	169867	209735	NA	NA	0
BthaMY4824	Region 44.1	NRPS	74935	119821	NA	NA	0
BthaMY4824	Region 48.1	T1PKS	146608	193934	4-epi-15-epi-brefeldin A	Polyketide:Iterative type I polyketide	20
BthaMY4824	Region 53.1	NRPS	35192	81089	NA	NA	0
BthaMY4824	Region 55.1	T1PKS	25388	73784	NA	NA	0
BthaMY4824	Region 60.1	fungal-RiPP-like	48184	112333	NA	NA	0
BthaMY4824	Region 61.1	NRPS-like	62262	106131	choline	NRP	100
BthaMY4824	Region 70.1	fungal-RiPP-like	20822	83315	ustiloxin B	RiPP:Dikaritin	10
BthaMY4824	Region 71.1	T1PKS	57044	104224	oosporein	Polyketide	85
BthaMY4824	Region 82.1	T1PKS	100852	138827	bikaverin	Polyketide	42
BthaMY4824	Region 87.1	T1PKS,NRPS	37918	90801	fumosorinone	NRP+Polyketide	83
BthaMY4824	Region 89.1	fungal-RiPP-like	26665	87340	NA	NA	0
BthaMY4824	Region 99.1	terpene	86242	108905	NA	NA	0
BthaMY4824	Region 102.1	fungal-RiPP-like	33873	94804	NA	NA	0
BthaMY4824	Region 106.1	NRPS,T1PKS	43959	113422	beauveriolide B/beauveriolide C/beauveriolide D	NRP+Polyketide+Other	66
BthaMY4824	Region 110.1	fungal-RiPP-like	60834	112280	NA	NA	0
BthaMY4824	Region 124.1	fungal-RiPP-like	31935	94556	NA	NA	0
BthaMY4824	Region 128.1	NRPS	6614	54030	NA	NA	0
BthaMY4824	Region 128.2	fungal-RiPP	59966	96027	bassianolide	NRP	26
BthaMY4824	Region 147.1	fungal-RiPP-like	1	46307	NA	NA	0
BthaMY4824	Region 149.1	NRPS	48300	82531	NA	NA	0
BthaMY4824	Region 157.1	terpene	28630	50487	NA	NA	0
BthaMY4824	Region 163.1	T1PKS	1	36996	NA	NA	0
BthaMY4824	Region 190.1	NRPS,terpene,T1PKS	12245	61773	NA	NA	0
BthaMY4824	Region 197.1	fungal-RiPP-like	1	45256	NA	NA	0
BthaMY4824	Region 212.1	NRPS	4963	51143	NA	NA	0
BthaMY4824	Region 217.1	T1PKS	1	42594	viriditoxin	Polyketide	22
BthaMY4824	Region 220.1	NRPS,indole	1	31136	clapurines	NRP	90
BthaMY4824	Region 225.1	NRPS	9787	43793	NA	NA	0
BthaMY4824	Region 227.1	T1PKS	233	42906	NA	NA	0
BthaMY4824	Region 234.1	fungal-RiPP-like	1	40712	NA	NA	0
BthaMY4824	Region 262.1	fungal-RiPP-like	1	31647	NA	NA	0
BthaMY4824	Region 265.1	terpene	14916	29966	NA	NA	0
BthaMY4824	Region 274.1	fungal-RiPP-like	1	27975	NA	NA	0
BthaMY4824	Region 275.1	isocyanide-nrp	1	27946	NA	NA	0
BthaMY4824	Region 295.1	fungal-RiPP-like	1	23650	NA	NA	0
BthaNHJ13734	Region 3.1	NRPS,T1PKS	66259	133105	NA	NA	0
BthaNHJ13734	Region 6.1	fungal-RiPP-like	136339	197407	NA	NA	0
BthaNHJ13734	Region 9.1	fungal-RiPP-like	77636	152705	NA	NA	0
BthaNHJ13734	Region 14.1	NRPS	201460	228576	metachelin C/metachelin A/metachelin A-CE/metachelin B/dimerumic acid 11-mannoside/dimerumic acid	NRP	25
BthaNHJ13734	Region 18.1	NRPS	168499	213998	NA	NA	0
BthaNHJ13734	Region 19.1	T1PKS,NRPS	135065	194261	NA	NA	0
BthaNHJ13734	Region 20.1	T1PKS	174825	210924	NA	NA	0
BthaNHJ13734	Region 22.1	T1PKS	130070	174226	oosporein	Polyketide	92
BthaNHJ13734	Region 28.1	T1PKS	126529	161013	NA	NA	0
BthaNHJ13734	Region 29.1	NRP-metallophore,NRPS	34700	94672	NA	NA	0
BthaNHJ13734	Region 29.2	isocyanide	127151	154722	NA	NA	0
BthaNHJ13734	Region 45.1	T1PKS	87433	129434	NA	NA	0
BthaNHJ13734	Region 52.1	NRPS	45892	93022	NA	NA	0
BthaNHJ13734	Region 58.1	fungal-RiPP-like	1	51460	NA	NA	0
BthaNHJ13734	Region 59.1	fungal-RiPP-like	60950	105959	ustiloxin B	RiPP:Dikaritin	10
BthaNHJ13734	Region 60.1	T1PKS,NRPS	10630	63454	fumosorinone	NRP+Polyketide	83
BthaNHJ13734	Region 62.1	NRPS	25628	69286	NA	NA	0
BthaNHJ13734	Region 64.1	T1PKS	46164	92939	NA	NA	0
BthaNHJ13734	Region 68.1	fungal-RiPP-like	2810	63740	NA	NA	0
BthaNHJ13734	Region 80.1	NRPS	2625	46389	NA	NA	0
BthaNHJ13734	Region 84.1	NRPS,T1PKS	31098	93166	beauveriolide B/beauveriolide C/beauveriolide D	NRP+Polyketide+Other	66
BthaNHJ13734	Region 90.1	fungal-RiPP	33936	82809	bassianolide	NRP	40
BthaNHJ13734	Region 96.1	fungal-RiPP-like	1	54086	NA	NA	0
BthaNHJ13734	Region 98.1	NRPS-like	43217	86752	NA	NA	0
BthaNHJ13734	Region 109.1	NRPS	1	28866	NA	NA	0
BthaNHJ13734	Region 127.1	NRPS	2778	51076	NA	NA	0
BthaNHJ13734	Region 133.1	NRPS-like	1	25229	NA	NA	0
BthaNHJ13734	Region 140.1	T1PKS	25204	69931	NA	NA	0
BthaNHJ13734	Region 159.1	terpene	23469	45769	clavaric acid	Terpene	100
BthaNHJ13734	Region 160.1	fungal-RiPP-like	2181	62969	NA	NA	0
BthaNHJ13734	Region 169.1	fungal-RiPP-like	1	34292	NA	NA	0
BthaNHJ13734	Region 181.1	T1PKS	21917	53553	NA	NA	0
BthaNHJ13734	Region 190.1	NRPS	1	25567	NA	NA	0
BthaNHJ13734	Region 202.1	terpene	16585	39248	NA	NA	0
BthaNHJ13734	Region 213.1	NRPS-like	1	37273	NA	NA	0
BthaNHJ13734	Region 230.1	isocyanide-nrp	133	43593	NA	NA	0
BthaNHJ13734	Region 238.1	fungal-RiPP-like	1	42572	NA	NA	0
BthaNHJ13734	Region 242.1	terpene	27001	41500	NA	NA	0
BthaNHJ13734	Region 252.1	NAPAA	16805	38414	ε-Poly-L-lysine	NRP	100
BthaNHJ13734	Region 266.1	NRPS-like	1	35406	choline	NRP	100
BthaNHJ13734	Region 275.1	fungal-RiPP-like	1	33890	NA	NA	0
BthaNHJ13734	Region 283.1	terpene	1	14488	NA	NA	0
BthaNHJ13734	Region 285.1	fungal-RiPP-like	1	32561	NA	NA	0
BthaNHJ13734	Region 305.1	T1PKS	1	29437	aurofusarin	Polyketide	27
BthaNHJ13734	Region 332.1	fungal-RiPP-like	1	26109	NA	NA	0
BthaNHJ13734	Region 345.1	T1PKS	1	23783	NA	NA	0
BthaNHJ13734	Region 361.1	NRPS,T1PKS	1	21198	NA	NA	0
BthaNHJ13734	Region 385.1	NRPS,T1PKS	1	18968	NA	NA	0
BthaNHJ13734	Region 414.1	T1PKS	1	16296	NA	NA	0
BthaNHJ13734	Region 423.1	T1PKS	1	15915	solanapyrone A	Polyketide	60
BthaNHJ13734	Region 437.1	fungal-RiPP-like	1	15088	NA	NA	0
BthaNHJ13734	Region 474.1	T1PKS	1	12481	NA	NA	0
BthaNHJ13734	Region 482.1	terpene	1	12040	squalestatin S1	Terpene	40
BthaNHJ13734	Region 509.1	T1PKS	1	10421	NA	NA	0
BthaNHJ13734	Region 544.1	NRPS	1	8829	peramine	NRP	100
BthaNHJ13734	Region 555.1	terpene	1	8504	NA	NA	0
BCC2660	Region 1.1	NRPS	343656	393237	beauvericin	NRP	80
BCC2660	Region 1.2	fungal-RiPP-like	431629	492648	NA	NA	0
BCC2660	Region 1.3	fungal-RiPP-like	598691	661307	NA	NA	0
BCC2660	Region 1.4	fungal-RiPP-like	952570	1019535	NA	NA	0
BCC2660	Region 1.5	NRPS,T1PKS	4941256	5008327	NA	NA	0
BCC2660	Region 1.6	terpene	5396302	5417855	squalestatin S1	Terpene	40
BCC2660	Region 2.1	T1PKS	1489711	1537542	NA	NA	0
BCC2660	Region 2.2	NRPS	1567400	1611164	NA	NA	0
BCC2660	Region 2.3	T3PKS,T1PKS	1762061	1812546	NA	NA	0
BCC2660	Region 2.4	T1PKS	3208043	3255738	NA	NA	0
BCC2660	Region 2.5	NRPS,fungal-RiPP-like	3633591	3740602	NA	NA	0
BCC2660	Region 2.6	terpene	3773672	3794178	NA	NA	0
BCC2660	Region 3.1	NRPS	480373	524629	NA	NA	0
BCC2660	Region 3.2	NRPS,T1PKS	2400883	2470280	beauveriolide B/beauveriolide C/beauveriolide D	NRP+Polyketide+Other	100
BCC2660	Region 3.3	T1PKS	2543961	2591215	oosporein	Polyketide	92
BCC2660	Region 3.4	NRPS	2902038	2945705	NA	NA	0
BCC2660	Region 4.1	NRPS-like	153280	196715	NA	NA	0
BCC2660	Region 4.2	isocyanide	410463	452588	NA	NA	0
BCC2660	Region 4.3	NRP-metallophore,NRPS	484260	544171	NA	NA	0
BCC2660	Region 4.4	NRPS-like	623616	667205	NA	NA	0
BCC2660	Region 4.5	terpene	1019389	1041239	NA	NA	0
BCC2660	Region 4.6	T1PKS	1580043	1627580	NA	NA	0
BCC2660	Region 5.1	fungal-RiPP-like	216163	277117	ustiloxin B	RiPP:Dikaritin	10
BCC2660	Region 5.2	NAPAA	309160	343191	ε-Poly-L-lysine	NRP	100
BCC2660	Region 5.3	NRPS	375771	422919	NA	NA	0
BCC2660	Region 5.4	fungal-RiPP-like	758578	819559	NA	NA	0
BCC2660	Region 7.1	fungal-RiPP-like	801552	862650	NA	NA	0
BCC2660	Region 7.2	NRPS	1185647	1235219	bassianolide	NRP	86
BCC2660	Region 7.3	terpene	1976667	1998967	clavaric acid	Terpene	100
BCC2660	Region 7.4	T1PKS	2168517	2215309	neosartorin	Polyketide	10
BCC2660	Region 10.1	NRPS-like	149531	193400	choline	NRP	100
BCC2660	Region 10.2	fungal-RiPP-like	634706	710095	NA	NA	0
BCC2660	Region 10.3	NRPS	1121763	1167654	NA	NA	0
BCC2660	Region 12.1	terpene	10253	31536	culmorin/(+)-juniperol(longiborneol)/15-acetyldeoxynivalenol	Terpene	100
BCC2660	Region 12.2	NRPS	225275	274618	NA	NA	0
BCC2660	Region 12.3	fungal-RiPP-like	515601	580653	NA	NA	0
BCC2660	Region 13.1	T1PKS	107545	155192	NA	NA	0
BCC2660	Region 13.2	fungal-RiPP-like	719746	780940	NA	NA	0
BCC2660	Region 13.3	NRPS	842064	895650	NA	NA	0
BCC2660	Region 13.4	fungal-RiPP-like	1436561	1497443	NA	NA	0
BCC2660	Region 13.5	terpene	1671252	1693980	NA	NA	0
BCC2660	Region 14.1	fungal-RiPP-like	618214	678720	NA	NA	0
BCC2660	Region 14.2	fungal-RiPP-like	798937	862917	NA	NA	0
BCC2660	Region 16.1	isocyanide-nrp	69603	124490	NA	NA	0
BCC2660	Region 16.2	fungal-RiPP-like	145380	206381	NA	NA	0
BCC2660	Region 16.3	NRPS,T1PKS	222171	275142	fumosorinone	NRP+Polyketide	83
BCC2660	Region 18.1	NRPS	498933	544443	metachelin C/metachelin A/metachelin A-CE/metachelin B/dimerumic acid 11-mannoside/dimerumic acid	NRP	62
BCC2660	Region 19.1	terpene	113936	135327	NA	NA	0
BCC2660	Region 20.1	NRPS,terpene,fungal-RiPP-like	63544	163623	nivalenol/deoxynivalenol/3-acetyldeoxynivalenol/15-acetyldeoxynivalenol/neosolaniol/calonectrin/apotrichodiol/isotrichotriol/15-decalonectrin/T-2 toxin/3-acetyl T-2 toxin/trichodiene	Terpene	20
BCC2660	Region 21.1	NRPS	336334	382045	NA	NA	0
BCC2660	Region 23.1	fungal-RiPP-like	1	48121	NA	NA	0
BCC2660	Region 28.1	NRPS,T1PKS	187633	247021	NA	NA	0
BCC2660	Region 28.2	T1PKS	370005	417192	NA	NA	0
BCC2660	Region 34.1	NRPS	300018	351083	NA	NA	0
BbasARSEF2860	Region 1.1	fungal-RiPP-like	27711	88663	NA	NA	0
BbasARSEF2860	Region 1.2	fungal-RiPP-like	195168	257794	NA	NA	0
BbasARSEF2860	Region 1.3	fungal-RiPP-like	562152	628748	NA	NA	0
BbasARSEF2860	Region 1.4	terpene	1205305	1230000	NA	NA	0
BbasARSEF2860	Region 2.1	NRPS,T1PKS	1006962	1066233	NA	NA	0
BbasARSEF2860	Region 2.2	T1PKS	1189213	1236452	NA	NA	0
BbasARSEF2860	Region 4.1	NRPS	64729	108000	NA	NA	0
BbasARSEF2860	Region 4.2	T1PKS	137456	186000	NA	NA	0
BbasARSEF2860	Region 5.1	fungal-RiPP-like	690702	751783	NA	NA	0
BbasARSEF2860	Region 5.2	NRPS	1070078	1120000	bassianolide	NRP	86
BbasARSEF2860	Region 6.1	fungal-RiPP-like	584757	645000	NA	NA	0
BbasARSEF2860	Region 6.2	fungal-RiPP-like	763370	827347	NA	NA	0
BbasARSEF2860	Region 7.1	T1PKS	1199225	1246768	NA	NA	0
BbasARSEF2860	Region 8.1	terpene	1	19900	NA	NA	0
BbasARSEF2860	Region 8.2	fungal-RiPP-like,NRPS	54574	147028	NA	NA	0
BbasARSEF2860	Region 8.3	T1PKS	530418	578144	NA	NA	0
BbasARSEF2860	Region 9.1	NRPS-like	79450	123319	choline	NRP	100
BbasARSEF2860	Region 9.2	fungal-RiPP-like	561683	636990	NA	NA	0
BbasARSEF2860	Region 9.3	NRPS	1048977	1090000	NA	NA	0
BbasARSEF2860	Region 10.1	T3PKS,T1PKS	53475	103766	NA	NA	0
BbasARSEF2860	Region 11.1	fungal-RiPP-like	9207	69882	NA	NA	0
BbasARSEF2860	Region 11.2	NRPS	584188	634168	NA	NA	0
BbasARSEF2860	Region 12.1	terpene	119474	141000	NA	NA	0
BbasARSEF2860	Region 12.2	NRP-metallophore,NRPS	385871	445845	NA	NA	0
BbasARSEF2860	Region 12.3	isocyanide	477502	519627	NA	NA	0
BbasARSEF2860	Region 13.1	NRPS,T1PKS	171980	239019	NA	NA	0
BbasARSEF2860	Region 13.2	terpene	591720	613273	squalestatin S1	Terpene	40
BbasARSEF2860	Region 15.1	NRPS	313592	359000	NA	NA	0
BbasARSEF2860	Region 19.1	terpene	362969	385269	clavaric acid	Terpene	100
BbasARSEF2860	Region 19.2	T1PKS	558331	605125	neosartorin	Polyketide	10
BbasARSEF2860	Region 20.1	NRPS	268719	322311	NA	NA	0
BbasARSEF2860	Region 21.1	fungal-RiPP-like	1	32003	NA	NA	0
BbasARSEF2860	Region 22.1	NRPS	134330	179861	metachelin C/metachelin A/metachelin A-CE/metachelin B/dimerumic acid 11-mannoside/dimerumic acid	NRP	62
BbasARSEF2860	Region 24.1	NRPS,T1PKS	148696	202000	fumosorinone	NRP+Polyketide	83
BbasARSEF2860	Region 24.2	fungal-RiPP-like	220404	281398	NA	NA	0
BbasARSEF2860	Region 24.3	isocyanide-nrp	281908	336796	NA	NA	0
BbasARSEF2860	Region 24.4	T1PKS	396551	431000	NA	NA	0
BbasARSEF2860	Region 25.1	NRPS	370991	420256	NA	NA	0
BbasARSEF2860	Region 26.1	NRPS	91028	138000	NA	NA	0
BbasARSEF2860	Region 26.2	NAPAA	171087	205118	ε-Poly-L-lysine	NRP	100
BbasARSEF2860	Region 26.3	fungal-RiPP-like	236702	299000	ustiloxin B	RiPP:Dikaritin	10
BbasARSEF2860	Region 27.1	fungal-RiPP-like	62597	123438	NA	NA	0
BbasARSEF2860	Region 28.1	fungal-RiPP-like	1	37600	NA	NA	0
BbasARSEF2860	Region 31.1	fungal-RiPP-like	90729	152000	NA	NA	0
BbasARSEF2860	Region 32.1	T1PKS	4759	52012	oosporein	Polyketide	92
BbasARSEF2860	Region 32.2	T1PKS,NRPS	124519	194000	beauveriolide B/beauveriolide C/beauveriolide D	NRP+Polyketide+Other	100
BbasARSEF2860	Region 32.3	NRPS	220656	264912	NA	NA	0
BbasARSEF2860	Region 33.1	NRPS-like	60047	103636	NA	NA	0
BbasARSEF2860	Region 34.1	NRPS	222607	268318	NA	NA	0
BbasARSEF2860	Region 37.1	fungal-RiPP-like	1	43186	NA	NA	0
BbasARSEF2860	Region 38.1	terpene,NRPS	134382	177122	nivalenol/deoxynivalenol/3-acetyldeoxynivalenol/15-acetyldeoxynivalenol/neosolaniol/calonectrin/apotrichodiol/isotrichotriol/15-decalonectrin/T-2 toxin/3-acetyl T-2 toxin/trichodiene	Terpene	16
BbasARSEF2860	Region 40.1	terpene	44994	67700	NA	NA	0
BbasARSEF2860	Region 42.1	terpene	1	13574	culmorin/(+)-juniperol(longiborneol)/15-acetyldeoxynivalenol	Terpene	100
BbasARSEF2860	Region 45.1	NRPS-like	126822	162000	NA	NA	0
BbasARSEF2860	Region 48.1	terpene	35894	57285	NA	NA	0
BbasARSEF2860	Region 64.1	NRPS	22782	72141	beauvericin	NRP	90
BbasARSEF2860	Region 65.1	T1PKS	19818	67465	NA	NA	0
BbasARSEF2860	Region 71.1	T1PKS,NRPS	10065	61499	NA	NA	0
BbasARSEF2860	Region 72.1	fungal-RiPP-like	2494	54974	NA	NA	0
BbasARSEF2860	Region 88.1	NRPS	4890	40200	NA	NA	0
BbasARSEF2860	Region 121.1	T1PKS	1	12040	UNII-YC2Q1O94PT	Polyketide	100

## Sheet: TableS10_TargetedAnalyses
Table S10 Targeted analyses for OG distribution and aBSREL tests of NRPS core genes and chitin-specific CAZymes
Gene_type	BBA_genes	Known_metabolites	Log2FC from Wang et al. (2017) study*	OG_number	BbasNHJ13051	BthaMY4824	BnamMY3957	BCC2660	BneoNHJ6243	BneoMY3181
NRPS	BBA_06727m	NA	NA	OG0000292	0	0	0	0	0	0
NRPS	BBA_10105m	NA	NA	OG0009439	NA	NA	NA	NA	NA	NA
NRPS	BBA_08424m	NA	NA	OG0000275	0	0	0	1	0	0
NRPS	BBA_06997m	metachelin C/metachelin A/metachelin A-CE/metachelin B/dimerumic acid 11-mannoside/dimerumic acid	NA	OG0004869	0	0	0	0	0	0
NRPS	BBA_04827m	NA	NA	OG0008298	0	0	0	1	1	0
NRPS	BBA_07548m	NA	NA	OG0009057	0	0	0	0	0	0
NRPS	BBA_01810m	NA	2.20285	OG0000804	0	0	0	0	0	0
NRPS	BBA_05686m	NA	-1.73699	OG0007869	0	0	0	0	0	0
NRPS	BBA_02630m	bassianolide	NA	OG0000145	0	0	0	0	0	0
NRPS	BBA_09727m	beauvericin	1.35574	OG0000145	0	0	0	0	0	0
NRPS	BBA_08222m	beauveriolide B/beauveriolide C/beauveriolide D	NA	OG0001860	0	0	0	0	0	0
NRPS	BBA_07589m	NA	NA	OG0007667	0	0	0	0	0	0
NRPS	BBA_00963m	NA	NA	OG0008080	0	0	0	0	0	0
NRPS	BBA_05179m	NA	NA	OG0007636	0	0	0	0	0	0
NRPS	BBA_08246m	NA	NA	OG0007825	0	0	0	0	0	0
NRPS	BBA_04327m	NA	-3.61798	OG0000867	0	0	0	1	1	0
NRPS	BBA_04028m	choline	NA	OG0006543	0	0	0	0	0	0
NRPS	BBA_08280m	NA	NA	OG0002310	0	0	0	0	0	0
NRPS	BBA_07338m	fumosorinone	NA	OG0001562	0	0	1	0	0	0
NRPS	BBA_05176m	NA	2.14128	OG0000474	0	0	0	0	0	0
NRPS	BBA_09856m	NA	NA	OG0000474	0	0	0	0	0	0
GH18	BBA_02381m	Chitin	4.51584	OG0000274	0	0	0	0	0	0
GH18	BBA_05353m	Chitin	NA	OG0001857	0	0	0	0	0	0
GH18	BBA_07745m	Chitin	-1.45722	OG0003769	1	0	1	0	0	0
GH18	BBA_02153m	Chitin	1.08786	OG0005253	0	0	0	0	0	0
GH18	BBA_06297m	Chitin	2.75111	OG0000331	0	0	0	0	0	0
GH18	BBA_06317m	Chitin	3.22846	OG0004370	0	0	0	0	0	0
GH18	BBA_02017m	Chitin	NA	OG0005315	0	0	0	0	0	0
GH18	BBA_10093m	Chitin	NA	OG0002502	0	0	0	0	0	0
GH18	BBA_07899m	Chitin	NA	OG0002539	0	0	0	0	0	0
GH18	BBA_09307m	Chitin	NA	OG0002395	0	0	0	0	0	0
GH18	BBA_10303m	Chitin	1.96543	OG0000979	0	0	0	0	0	0
GH18	BBA_03814m	Chitin	5.4075	OG0008057	0	0	0	0	0	0
GH18	BBA_02230m	Chitin	1.19428	OG0000064	0	0	0	0	0	0
GH18	BBA_08982m	Chitin	4.29801	OG0000064	0	0	0	0	0	0
GH18	BBA_00297m	Chitin	NA	OG0000064	0	0	0	0	0	0
GH18	BBA_09406m	Chitin	NA	OG0008694	1	1	0	0	0	0
GH18	BBA_02941m	Chitin	NA	OG0007245	0	0	0	0	0	0
GH18	BBA_06749m	Chitin	NA	OG0003708	0	0	0	0	0	0
GH18	BBA_07942m	Chitin	2.15396	OG0001309	0	0	0	0	0	0
GH18	BBA_09259m	Chitin	NA	OG0004797	0	0	0	0	0	0
GH18	BBA_09585m	Chitin	NA	OG0008916	0	0	0	0	0	0
AA11	BBA_03470m	Chitin	NA	OG0006338	0	0	0	0	0	0
AA11	BBA_05529m	Chitin	-1.8636	OG0004484	0	0	0	0	0	0
AA11	BBA_03447m	Chitin	2.06179	OG0000533	0	0	0	0	0	0
CE4	BBA_08395m	Chitin	NA	OG0007807	0	0	0	0	0	0
*Log2FC values are indicated for only genes that are differentially expressed in the high virulence strain GXsk1011 compared to the low virulence strain GXtr1009
NA = Not differentially expressed
Results from aBSREL test: 0 = not significant; 1 = significant
